# Supplementary material for: NLRP14 Safeguards Calcium Homeostasis via Regulating the K27 Ubiquitination of Nclx in Oocyte‐to‐Embryo Transition
Source: Adv Sci (Weinh). 2023 Jul 26;10(27):2301940. doi: 10.1002/advs.202301940 (PMC10520637; doi:10.1002/advs.202301940)
Supplement: Supplementary file 15 — Supplemental Table 1 [file ADVS-10-2301940-s016.xlsx]

## Sheet: total differential protein
	Log2Foldchange	pvalue	FDR
Q8R2Q4	1.3	0.0461	0.0480148	Ribosome-releasing factor 2, mitochondrial OS=Mus musculus OX=10090 GN=Gfm2 PE=1 SV=2
Q6ZQJ5	-2.12	0.0439	0.0463849	DNA replication ATP-dependent helicase/nuclease DNA2 OS=Mus musculus OX=10090 GN=Dna2 PE=1 SV=2
E9Q4P1	1.17	0.000245	0.00249455	WD repeat and FYVE domain-containing protein 1 OS=Mus musculus OX=10090 GN=Wdfy1 PE=1 SV=1
Q5BKR2	1.56	0.00303	0.0125689	Sodium/hydrogen exchanger 9B2 OS=Mus musculus OX=10090 GN=Slc9b2 PE=1 SV=2
Q9D722	1.51	0.00641	0.0190695	Oxidative stress-responsive serine-rich protein 1 OS=Mus musculus OX=10090 GN=Oser1 PE=2 SV=1
P50396	1.13	0.0037	0.0138133	Rab GDP dissociation inhibitor alpha OS=Mus musculus OX=10090 GN=Gdi1 PE=1 SV=3
Q9D0C4	2.11	0.0134	0.0272873	tRNA (guanine(37)-N1)-methyltransferase OS=Mus musculus OX=10090 GN=Trmt5 PE=1 SV=1
Q80ZN9	1.36	0.0409	0.0449098	Cytochrome c oxidase subunit 6B2 OS=Mus musculus OX=10090 GN=Cox6b2 PE=1 SV=1
Q99J47	1.08	0.0248	0.03752	Dehydrogenase/reductase SDR family member 7B OS=Mus musculus OX=10090 GN=Dhrs7b PE=1 SV=1
A2AQ07	-1.04	0.02	0.0336	Tubulin beta-1 chain OS=Mus musculus OX=10090 GN=Tubb1 PE=1 SV=1
Q9CWW6	-1.32	0.0428	0.0463849	Peptidyl-prolyl cis-trans isomerase NIMA-interacting 4 OS=Mus musculus OX=10090 GN=Pin4 PE=1 SV=1
Q99J21	3.1	0.0117	0.0256941	Mucolipin-1 OS=Mus musculus OX=10090 GN=Mcoln1 PE=1 SV=1
P60330	1.1	0.0439	0.0463849	Separin OS=Mus musculus OX=10090 GN=Espl1 PE=1 SV=1
O70279	1.73	0.000207	0.0023184	Splicing factor ESS-2 homolog OS=Mus musculus OX=10090 GN=Ess2 PE=1 SV=2
A6H5Y3	1.86	0.00188	0.0084224	Methionine synthase OS=Mus musculus OX=10090 GN=Mtr PE=1 SV=1
O89051	1.23	0.00367	0.0138133	Integral membrane protein 2B OS=Mus musculus OX=10090 GN=Itm2b PE=1 SV=1
E9PVB5	-1.3	0.0312	0.0402182	Tetratricopeptide repeat protein 17 OS=Mus musculus OX=10090 GN=Ttc17 PE=1 SV=1
P60710	1.23	0.0397	0.0449098	Actin, cytoplasmic 1 OS=Mus musculus OX=10090 GN=Actb PE=1 SV=1
O70456	1.44	0.0255	0.03752	14-3-3 protein sigma OS=Mus musculus OX=10090 GN=Sfn PE=1 SV=2
P01639	-1.66	0.0335	0.0407826	Ig kappa chain V-V region MOPC 41 OS=Mus musculus OX=10090 GN=Gm5571 PE=1 SV=1
Q8VDF2	-4.6	1.33e-05	0.000224	E3 ubiquitin-protein ligase UHRF1 OS=Mus musculus OX=10090 GN=Uhrf1 PE=1 SV=2
Q9JIQ3	1.12	0.0147	0.0276267	Diablo homolog, mitochondrial OS=Mus musculus OX=10090 GN=Diablo PE=1 SV=2
Q91ZW2	1.26	0.0313	0.0402182	GDP-fucose protein O-fucosyltransferase 1 OS=Mus musculus OX=10090 GN=Pofut1 PE=1 SV=1
Q9DBR7	1.16	0.0483	0.0491782	Protein phosphatase 1 regulatory subunit 12A OS=Mus musculus OX=10090 GN=Ppp1r12a PE=1 SV=2
Q8R366	1.29	0.0109	0.0249143	Immunoglobulin superfamily member 8 OS=Mus musculus OX=10090 GN=Igsf8 PE=1 SV=2
Q8BV13	1.02	0.000824	0.00492211	COP9 signalosome complex subunit 7b OS=Mus musculus OX=10090 GN=Cops7b PE=1 SV=1
P15864	-8.09	0.000762	0.00492211	Histone H1.2 OS=Mus musculus OX=10090 GN=H1-2 PE=1 SV=2
A2APB8	1.65	0.036	0.0433548	Targeting protein for Xklp2 OS=Mus musculus OX=10090 GN=Tpx2 PE=1 SV=1
Q9CXG3	3.52	0.0316	0.0402182	Peptidyl-prolyl cis-trans isomerase-like 4 OS=Mus musculus OX=10090 GN=Ppil4 PE=1 SV=2
Q8C1E7	1.41	0.0152	0.0279082	Ion channel TACAN OS=Mus musculus OX=10090 GN=Tmem120a PE=1 SV=1
Q62446	-1.63	0.0215	0.0348986	Peptidyl-prolyl cis-trans isomerase FKBP3 OS=Mus musculus OX=10090 GN=Fkbp3 PE=1 SV=2
P30999	-1.08	0.0299	0.0398667	Catenin delta-1 OS=Mus musculus OX=10090 GN=Ctnnd1 PE=1 SV=2
P99024	-1.27	0.0291	0.0397463	Tubulin beta-5 chain OS=Mus musculus OX=10090 GN=Tubb5 PE=1 SV=1
P12246	-4.18	0.0463	0.0480148	Serum amyloid P-component OS=Mus musculus OX=10090 GN=Apcs PE=1 SV=2
Q5VCS6	1.58	0.0322	0.0405213	Tudor domain-containing protein 5 OS=Mus musculus OX=10090 GN=Tdrd5 PE=1 SV=3
Q8VCH0	-1.04	0.0258	0.03752	3-ketoacyl-CoA thiolase B, peroxisomal OS=Mus musculus OX=10090 GN=Acaa1b PE=1 SV=1
Q6X893	-1.29	0.0492	0.0496	Choline transporter-like protein 1 OS=Mus musculus OX=10090 GN=Slc44a1 PE=1 SV=3
P23188	1.48	0.0101	0.0245913	Furin OS=Mus musculus OX=10090 GN=Furin PE=1 SV=2
Q9Z1S5	-1.12	0.00621	0.0190695	Neuronal-specific septin-3 OS=Mus musculus OX=10090 GN=Septin3 PE=1 SV=2
Q9EST8	-2.75	0.0148	0.0276267	NF-kappa-B inhibitor zeta OS=Mus musculus OX=10090 GN=Nfkbiz PE=1 SV=1
P21550	1.93	0.0471	0.0483963	Beta-enolase OS=Mus musculus OX=10090 GN=Eno3 PE=1 SV=3
A3KGV1	-4.79	0.0496	0.0496	Outer dense fiber protein 2 OS=Mus musculus OX=10090 GN=Odf2 PE=1 SV=1
Q6ZQF0	-1.16	0.0395	0.0449098	DNA topoisomerase 2-binding protein 1 OS=Mus musculus OX=10090 GN=Topbp1 PE=1 SV=2
Q921F4	6.79	4.65e-07	1.736e-05	Heterogeneous nuclear ribonucleoprotein L-like OS=Mus musculus OX=10090 GN=Hnrnpll PE=1 SV=3
Q6B966	-6.93	1.19e-05	0.000224	NACHT, LRR and PYD domains-containing protein 14 OS=Mus musculus OX=10090 GN=Nlrp14 PE=1 SV=2
P62838	-1.9	0.00457	0.0155103	Ubiquitin-conjugating enzyme E2 D2 OS=Mus musculus OX=10090 GN=Ube2d2 PE=1 SV=1
Q924T3	-1.31	0.0215	0.0348986	DNA repair protein XRCC4 OS=Mus musculus OX=10090 GN=Xrcc4 PE=1 SV=1
P62317	1.83	0.00817	0.021853	Small nuclear ribonucleoprotein Sm D2 OS=Mus musculus OX=10090 GN=Snrpd2 PE=1 SV=1
Q9D4G2	-2.13	0.000448	0.00354667	Heat shock factor 2-binding protein OS=Mus musculus OX=10090 GN=Hsf2bp PE=1 SV=1
P97429	-7.18	2.81e-05	0.000349689	Annexin A4 OS=Mus musculus OX=10090 GN=Anxa4 PE=1 SV=4
Q921G8	5.83	2.59e-07	1.4504e-05	Gamma-tubulin complex component 2 OS=Mus musculus OX=10090 GN=Tubgcp2 PE=1 SV=2
Q14DK4	-1.55	0.0107	0.0249143	Glycerol-3-phosphate acyltransferase 2, mitochondrial OS=Mus musculus OX=10090 GN=Gpat2 PE=1 SV=3
P61079	-1.15	0.00442	0.01547	Ubiquitin-conjugating enzyme E2 D3 OS=Mus musculus OX=10090 GN=Ube2d3 PE=1 SV=1
Q8BQZ4	-1.33	0.0175	0.030625	Ral GTPase-activating protein subunit beta OS=Mus musculus OX=10090 GN=Ralgapb PE=1 SV=2
P06728	1.6	0.0335	0.0407826	Apolipoprotein A-IV OS=Mus musculus OX=10090 GN=Apoa4 PE=1 SV=3
Q6PHU5	-7.43	2.11e-07	1.4504e-05	Sortilin OS=Mus musculus OX=10090 GN=Sort1 PE=1 SV=1
O89110	1.52	0.0406	0.0449098	Caspase-8 OS=Mus musculus OX=10090 GN=Casp8 PE=1 SV=1
Q9EQG7	1.48	0.0161	0.0290839	Ectonucleotide pyrophosphatase/phosphodiesterase family member 5 OS=Mus musculus OX=10090 GN=Enpp5 PE=1 SV=3
Q91XW8	1.27	0.00647	0.0190695	Inactive peptidyl-prolyl cis-trans isomerase FKBP6 OS=Mus musculus OX=10090 GN=Fkbp6 PE=1 SV=1
Q69ZU6	-5.14	0.000363	0.003388	Thrombospondin type-1 domain-containing protein 7A OS=Mus musculus OX=10090 GN=Thsd7a PE=1 SV=2
Q62419	1.67	0.0296	0.0398667	Endophilin-A2 OS=Mus musculus OX=10090 GN=Sh3gl1 PE=1 SV=1
Q9CRD2	1.12	0.0147	0.0276267	ER membrane protein complex subunit 2 OS=Mus musculus OX=10090 GN=Emc2 PE=1 SV=1
Q9CR98	-1.72	0.0331	0.0407826	Protein FAM136A OS=Mus musculus OX=10090 GN=Fam136a PE=1 SV=1
Q68FL4	1.17	0.022	0.0352	Putative adenosylhomocysteinase 3 OS=Mus musculus OX=10090 GN=Ahcyl2 PE=1 SV=1
P68372	-1.03	0.00778	0.021784	Tubulin beta-4B chain OS=Mus musculus OX=10090 GN=Tubb4b PE=1 SV=1
P08071	2	0.00839	0.021853	Lactotransferrin OS=Mus musculus OX=10090 GN=Ltf PE=1 SV=4
Q9CR83	-1.23	0.0169	0.0300444	Probable RNA-binding protein 18 OS=Mus musculus OX=10090 GN=Rbm18 PE=2 SV=1
P68368	-1.32	0.00292	0.0125689	Tubulin alpha-4A chain OS=Mus musculus OX=10090 GN=Tuba4a PE=1 SV=1
F8VPU2	-2.7	0.000475	0.00354667	FERM, ARHGEF and pleckstrin domain-containing protein 1 OS=Mus musculus OX=10090 GN=Farp1 PE=1 SV=1
Q8R080	1.76	0.0268	0.03752	G2 and S phase-expressed protein 1 OS=Mus musculus OX=10090 GN=Gtse1 PE=1 SV=2
Q8CFI7	-7.19	2.24e-05	0.0003136	DNA-directed RNA polymerase II subunit RPB2 OS=Mus musculus OX=10090 GN=Polr2b PE=1 SV=2
Q9CX56	1.14	0.00508	0.0167341	26S proteasome non-ATPase regulatory subunit 8 OS=Mus musculus OX=10090 GN=Psmd8 PE=1 SV=2
Q9JHJ3	2.58	0.0125	0.0264151	Glycosylated lysosomal membrane protein OS=Mus musculus OX=10090 GN=Glmp PE=1 SV=1
P14873	-1.18	0.0241	0.0372822	Microtubule-associated protein 1B OS=Mus musculus OX=10090 GN=Map1b PE=1 SV=2
Q99J79	1.49	0.0146	0.0276267	DNA damage-binding protein 2 OS=Mus musculus OX=10090 GN=Ddb2 PE=1 SV=1
Q9EQ80	1.33	0.00423	0.0152826	NIF3-like protein 1 OS=Mus musculus OX=10090 GN=Nif3l1 PE=1 SV=4
Q8R4I1	-1.37	0.0399	0.0449098	Ataxin-7 OS=Mus musculus OX=10090 GN=Atxn7 PE=1 SV=2
Q9DB20	1.08	0.00137	0.00730435	ATP synthase subunit O, mitochondrial OS=Mus musculus OX=10090 GN=Atp5po PE=1 SV=1
Q9D9M5	5.6	0.0405	0.0449098	Pyridoxal phosphate phosphatase PHOSPHO2 OS=Mus musculus OX=10090 GN=Phospho2 PE=1 SV=1
Q8BWM0	-2.36	0.0266	0.03752	Prostaglandin E synthase 2 OS=Mus musculus OX=10090 GN=Ptges2 PE=1 SV=3
Q8CFQ3	7.25	0.000996	0.0055776	RNA helicase aquarius OS=Mus musculus OX=10090 GN=Aqr PE=1 SV=2
Q62093	1.06	0.0374	0.0440926	Serine/arginine-rich splicing factor 2 OS=Mus musculus OX=10090 GN=Srsf2 PE=1 SV=4
Q9DB25	-1.3	0.00322	0.01288	Dolichyl-phosphate beta-glucosyltransferase OS=Mus musculus OX=10090 GN=Alg5 PE=1 SV=1
P47867	-1.58	0.00776	0.021784	Secretogranin-3 OS=Mus musculus OX=10090 GN=Scg3 PE=1 SV=1
Q80XI3	1.13	0.0104	0.024783	Eukaryotic translation initiation factor 4 gamma 3 OS=Mus musculus OX=10090 GN=Eif4g3 PE=1 SV=2
P49962	1.29	0.00149	0.00730435	Signal recognition particle 9 kDa protein OS=Mus musculus OX=10090 GN=Srp9 PE=1 SV=2
O35161	-1.43	0.0015	0.00730435	Cadherin EGF LAG seven-pass G-type receptor 1 OS=Mus musculus OX=10090 GN=Celsr1 PE=1 SV=3
Q8CAY6	1.1	0.0374	0.0440926	Acetyl-CoA acetyltransferase, cytosolic OS=Mus musculus OX=10090 GN=Acat2 PE=1 SV=2
Q8BH70	-1.07	0.0225	0.035493	F-box/LRR-repeat protein 4 OS=Mus musculus OX=10090 GN=Fbxl4 PE=1 SV=1
Q91WG4	1.46	0.000581	0.004067	Elongator complex protein 2 OS=Mus musculus OX=10090 GN=Elp2 PE=1 SV=1
Q8CIG3	1.1	0.0121	0.0260615	Lysine-specific histone demethylase 1B OS=Mus musculus OX=10090 GN=Kdm1b PE=1 SV=1
Q9Z2A7	-1.61	1.4e-05	0.000224	Diacylglycerol O-acyltransferase 1 OS=Mus musculus OX=10090 GN=Dgat1 PE=1 SV=1
Q06138	1.2	0.0113	0.025312	Calcium-binding protein 39 OS=Mus musculus OX=10090 GN=Cab39 PE=1 SV=2
Q9CWF2	-1.77	0.000835	0.00492211	Tubulin beta-2B chain OS=Mus musculus OX=10090 GN=Tubb2b PE=1 SV=1
Q8BYK8	-1.39	0.00942	0.0239782	Zinc finger CCCH domain-containing protein 6 OS=Mus musculus OX=10090 GN=Zc3h6 PE=2 SV=2
Q9WVD4	1.01	0.0308	0.0402182	H(+)/Cl(-) exchange transporter 5 OS=Mus musculus OX=10090 GN=Clcn5 PE=1 SV=2
Q8CFA2	2.36	0.0243	0.0372822	Aminomethyltransferase, mitochondrial OS=Mus musculus OX=10090 GN=Amt PE=1 SV=1
O88643	1.05	0.000438	0.00354667	Serine/threonine-protein kinase PAK 1 OS=Mus musculus OX=10090 GN=Pak1 PE=1 SV=1
O70479	-5.72	6.72e-06	0.00018816	BTB/POZ domain-containing adapter for CUL3-mediated RhoA degradation protein 2 OS=Mus musculus OX=10090 GN=Tnfaip1 PE=2 SV=1
Q9D1R9	1.05	0.0146	0.0276267	60S ribosomal protein L34 OS=Mus musculus OX=10090 GN=Rpl34 PE=1 SV=2
Q9CRB6	1.21	0.0188	0.0323938	Tubulin polymerization-promoting protein family member 3 OS=Mus musculus OX=10090 GN=Tppp3 PE=1 SV=1
Q8BLH7	5.37	0.0435	0.0463849	HIRA-interacting protein 3 OS=Mus musculus OX=10090 GN=Hirip3 PE=1 SV=1
Q8VDC1	-1.09	0.00167	0.00779333	FYVE and coiled-coil domain-containing protein 1 OS=Mus musculus OX=10090 GN=Fyco1 PE=1 SV=1
O55234	-1.06	0.00824	0.021853	Proteasome subunit beta type-5 OS=Mus musculus OX=10090 GN=Psmb5 PE=1 SV=3
Q8K4H1	-1.8	0.0201	0.0336	Kynurenine formamidase OS=Mus musculus OX=10090 GN=Afmid PE=1 SV=1
Q9CYH2	1.18	0.00582	0.018624	Peroxiredoxin-like 2A OS=Mus musculus OX=10090 GN=Prxl2a PE=1 SV=2
P62320	1.01	0.0134	0.0272873	Small nuclear ribonucleoprotein Sm D3 OS=Mus musculus OX=10090 GN=Snrpd3 PE=1 SV=1
Q8R4R6	1.03	0.0267	0.03752	Nucleoporin NUP35 OS=Mus musculus OX=10090 GN=Nup35 PE=1 SV=2
Q9CZ30	1.3	0.0405	0.0449098	Obg-like ATPase 1 OS=Mus musculus OX=10090 GN=Ola1 PE=1 SV=1
Q8BZ36	1.22	0.0252	0.03752	RAD50-interacting protein 1 OS=Mus musculus OX=10090 GN=Rint1 PE=1 SV=2
Q9Z2Y8	1.37	0.00967	0.0240676	Pyridoxal phosphate homeostasis protein OS=Mus musculus OX=10090 GN=Plpbp PE=1 SV=1
O54946	1.21	0.0276	0.038163	DnaJ homolog subfamily B member 6 OS=Mus musculus OX=10090 GN=Dnajb6 PE=1 SV=4

## Sheet: up-regulated
id	Genename	Log2Foldchange	pvalue	FDR	Biological Process	Cell Component	Molecular Function	KEGG Pathways	description
A2APB8	Tpx2	1.65	0.036	0.0433548	GO:0019220,regulation of phosphate metabolic process|GO:0080090,regulation of primary metabolic process|GO:0019222,regulation of metabolic process|GO:0010564,regulation of cell cycle process|GO:0032147,activation of protein kinase activity|GO:0071840,cellular component organization or biogenesis|GO:0010604,positive regulation of macromolecule metabolic process|GO:0070271,protein complex biogenesi…	GO:0031974,membrane-enclosed lumen|GO:0030424,axon|GO:0043229,intracellular organelle|GO:0043228,non-membrane-bounded organelle|GO:0043227,membrane-bounded organelle|GO:0043226,organelle|GO:0005876,spindle microtubule|GO:0005856,cytoskeleton|GO:0005818,aster|GO:0005819,spindle|GO:0031981,nuclear lumen|GO:0005874,microtubule|GO:0005634,nucleus|GO:0000922,spindle pole|GO:0005654,nucleoplasm|GO:0097…	GO:0019899,enzyme binding|GO:0019901,protein kinase binding|GO:0019900,kinase binding|GO:0005488,binding|GO:0005515,protein binding|GO:0061676,importin-alpha family protein binding		Targeting protein for Xklp2 OS=Mus musculus OX=10090 GN=Tpx2 PE=1 SV=1
A6H5Y3	Mtr	1.86	0.00188	0.0084224	GO:0009235,cobalamin metabolic process|GO:0019752,carboxylic acid metabolic process|GO:0044249,cellular biosynthetic process|GO:0006807,nitrogen compound metabolic process|GO:0009067,aspartate family amino acid biosynthetic process|GO:0009066,aspartate family amino acid metabolic process|GO:0044283,small molecule biosynthetic process|GO:0044699,single-organism process|GO:1901576,organic substance…	GO:0005737,cytoplasm|GO:0044464,cell part|GO:0005623,cell|GO:0005622,intracellular|GO:0044424,intracellular part|GO:0005829,cytosol|GO:0044444,cytoplasmic part	GO:0005488,binding|GO:0008168,methyltransferase activity|GO:1901363,heterocyclic compound binding|GO:0031419,cobalamin binding|GO:0043169,cation binding|GO:0008898,S-adenosylmethionine-homocysteine S-methyltransferase activity|GO:0046914,transition metal ion binding|GO:0043167,ion binding|GO:0016740,transferase activity|GO:0016741,transferase activity, transferring one-carbon groups|GO:0046872,me…	mmu01230,Biosynthesis of amino acids|mmu00270,Cysteine and methionine metabolism|mmu00670,One carbon pool by folate|mmu00450,Selenocompound metabolism|mmu01100,Metabolic pathways	Methionine synthase OS=Mus musculus OX=10090 GN=Mtr PE=1 SV=1
E9Q4P1	Wdfy1	1.17	0.000245	0.00249455	GO:0034139,regulation of toll-like receptor 3 signaling pathway|GO:0034138,toll-like receptor 3 signaling pathway|GO:0048584,positive regulation of response to stimulus|GO:0048583,regulation of response to stimulus|GO:0023056,positive regulation of signaling|GO:0023052,signaling|GO:0007165,signal transduction|GO:0023051,regulation of signaling|GO:0010647,positive regulation of cell communication|…	GO:0005737,cytoplasm|GO:0005829,cytosol|GO:0043231,intracellular membrane-bounded organelle|GO:0005768,endosome|GO:0005634,nucleus|GO:0044464,cell part|GO:0044444,cytoplasmic part|GO:0005623,cell|GO:0043226,organelle|GO:0043229,intracellular organelle|GO:0012505,endomembrane system|GO:0044424,intracellular part|GO:0005622,intracellular|GO:0043227,membrane-bounded organelle|GO:0005769,early endoso…	GO:0043168,anion binding|GO:0043169,cation binding|GO:0035091,phosphatidylinositol binding|GO:0005543,phospholipid binding|GO:0005545,1-phosphatidylinositol binding|GO:0043167,ion binding|GO:0005488,binding|GO:0008289,lipid binding|GO:0046872,metal ion binding|GO:0005515,protein binding		WD repeat and FYVE domain-containing protein 1 OS=Mus musculus OX=10090 GN=Wdfy1 PE=1 SV=1
O54946	Dnajb6	1.21	0.0276	0.038163	GO:0090084,negative regulation of inclusion body assembly|GO:0090083,regulation of inclusion body assembly|GO:0080090,regulation of primary metabolic process|GO:0019222,regulation of metabolic process|GO:0060710,chorio-allantoic fusion|GO:0060711,labyrinthine layer development|GO:0060713,labyrinthine layer morphogenesis|GO:0060715,syncytiotrophoblast cell differentiation involved in labyrinthine …	GO:0031974,membrane-enclosed lumen|GO:0030016,myofibril|GO:0030017,sarcomere|GO:0043229,intracellular organelle|GO:0043228,non-membrane-bounded organelle|GO:0043227,membrane-bounded organelle|GO:0043226,organelle|GO:0030018,Z disc|GO:0005737,cytoplasm|GO:0031981,nuclear lumen|GO:0005634,nucleus|GO:0016020,membrane|GO:0031674,I band|GO:0005654,nucleoplasm|GO:0048471,perinuclear region of cytoplasm…	GO:0005488,binding|GO:0003676,nucleic acid binding|GO:0005515,protein binding|GO:0097159,organic cyclic compound binding|GO:0031072,heat shock protein binding|GO:0030234,enzyme regulator activity|GO:0051087,chaperone binding|GO:0044183,protein binding involved in protein folding|GO:0051082,unfolded protein binding|GO:0008047,enzyme activator activity|GO:0060590,ATPase regulator activity|GO:000367…		DnaJ homolog subfamily B member 6 OS=Mus musculus OX=10090 GN=Dnajb6 PE=1 SV=4
O70279	Dgcr14	1.73	0.000207	0.0023184	GO:0090304,nucleic acid metabolic process|GO:0034641,cellular nitrogen compound metabolic process|GO:0006807,nitrogen compound metabolic process|GO:0007275,multicellular organism development|GO:0044699,single-organism process|GO:0006139,nucleobase-containing compound metabolic process|GO:0044260,cellular macromolecule metabolic process|GO:0071704,organic substance metabolic process|GO:0010467,gen…	GO:0005622,intracellular|GO:0032991,macromolecular complex|GO:0043231,intracellular membrane-bounded organelle|GO:0071013,catalytic step 2 spliceosome|GO:0044464,cell part|GO:0005623,cell|GO:0043226,organelle|GO:0044446,intracellular organelle part|GO:0043229,intracellular organelle|GO:0044428,nuclear part|GO:0044422,organelle part|GO:0044424,intracellular part|GO:0030529,intracellular ribonucleo…			Splicing factor ESS-2 homolog OS=Mus musculus OX=10090 GN=Ess2 PE=1 SV=2
O70456	Sfn	1.44	0.0255	0.03752	GO:0033157,regulation of intracellular protein transport|GO:0051169,nuclear transport|GO:0044238,primary metabolic process|GO:0019220,regulation of phosphate metabolic process|GO:0080090,regulation of primary metabolic process|GO:0019222,regulation of metabolic process|GO:0051049,regulation of transport|GO:0032386,regulation of intracellular transport|GO:0048468,cell development|GO:0050680,negati…	GO:0043229,intracellular organelle|GO:0043227,membrane-bounded organelle|GO:0043226,organelle|GO:0005737,cytoplasm|GO:0070062,extracellular exosome|GO:0016023,cytoplasmic, membrane-bounded vesicle|GO:0031410,cytoplasmic vesicle|GO:0005634,nucleus|GO:0016020,membrane|GO:0031988,membrane-bounded vesicle|GO:0044433,cytoplasmic vesicle part|GO:0031982,vesicle|GO:0030659,cytoplasmic vesicle membrane|G…	GO:0051219,phosphoprotein binding|GO:0019899,enzyme binding|GO:0019901,protein kinase binding|GO:0019900,kinase binding|GO:0019904,protein domain specific binding|GO:0005515,protein binding|GO:0005488,binding|GO:0045296,cadherin binding|GO:0050839,cell adhesion molecule binding|GO:0042802,identical protein binding	mmu04115,p53 signaling pathway|mmu04960,Aldosterone-regulated sodium reabsorption|mmu04110,Cell cycle	14-3-3 protein sigma OS=Mus musculus OX=10090 GN=Sfn PE=1 SV=2
O88643	Pak1	1.05	0.000438	0.00354667	GO:0006887,exocytosis|GO:0019220,regulation of phosphate metabolic process|GO:0080090,regulation of primary metabolic process|GO:0019222,regulation of metabolic process|GO:0060244,negative regulation of cell proliferation involved in contact inhibition|GO:0048584,positive regulation of response to stimulus|GO:0007612,learning|GO:0032147,activation of protein kinase activity|GO:0007610,behavior|GO…	GO:0098590,plasma membrane region|GO:0030427,site of polarized growth|GO:0030426,growth cone|GO:0030425,dendrite|GO:0030424,axon|GO:0043229,intracellular organelle|GO:0071944,cell periphery|GO:0045202,synapse|GO:0005924,cell-substrate adherens junction|GO:0005925,focal adhesion|GO:0043227,membrane-bounded organelle|GO:0043226,organelle|GO:0030054,cell junction|GO:0030055,cell-substrate junction|G…	GO:0035639,purine ribonucleoside triphosphate binding|GO:0017048,Rho GTPase binding|GO:0031267,small GTPase binding|GO:0051020,GTPase binding|GO:0044877,macromolecular complex binding|GO:0004672,protein kinase activity|GO:0043167,ion binding|GO:1901363,heterocyclic compound binding|GO:0001883,purine nucleoside binding|GO:0001882,nucleoside binding|GO:0043168,anion binding|GO:0000166,nucleotide bi…		Serine/threonine-protein kinase PAK 1 OS=Mus musculus OX=10090 GN=Pak1 PE=1 SV=1
O89051	Itm2b	1.23	0.00367	0.0138133	GO:0009892,negative regulation of metabolic process|GO:0080090,regulation of primary metabolic process|GO:0009890,negative regulation of biosynthetic process|GO:0031327,negative regulation of cellular biosynthetic process|GO:0031326,regulation of cellular biosynthetic process|GO:0031324,negative regulation of cellular metabolic process|GO:0031323,regulation of cellular metabolic process|GO:004424…	GO:0044421,extracellular region part|GO:0031090,organelle membrane|GO:0043229,intracellular organelle|GO:0071944,cell periphery|GO:0031301,integral component of organelle membrane|GO:0031300,intrinsic component of organelle membrane|GO:0005622,intracellular|GO:0043227,membrane-bounded organelle|GO:0043226,organelle|GO:0031224,intrinsic component of membrane|GO:0010008,endosome membrane|GO:0005737…	GO:0035639,purine ribonucleoside triphosphate binding|GO:0005488,binding|GO:0043167,ion binding|GO:1901363,heterocyclic compound binding|GO:1901265,nucleoside phosphate binding|GO:0001882,nucleoside binding|GO:0043168,anion binding|GO:0001540,amyloid-beta binding|GO:0000166,nucleotide binding|GO:0001883,purine nucleoside binding|GO:0032549,ribonucleoside binding|GO:0017076,purine nucleotide bindi…		Integral membrane protein 2B OS=Mus musculus OX=10090 GN=Itm2b PE=1 SV=1
O89110	Casp8	1.52	0.0406	0.0449098	GO:0032025,response to cobalt ion|GO:2001235,positive regulation of apoptotic signaling pathway|GO:2001236,regulation of extrinsic apoptotic signaling pathway|GO:0009628,response to abiotic stimulus|GO:0080090,regulation of primary metabolic process|GO:0019222,regulation of metabolic process|GO:2001233,regulation of apoptotic signaling pathway|GO:0070232,regulation of T cell apoptotic process|GO:…	GO:0044445,cytosolic part|GO:0030689,Noc complex|GO:0030687,preribosome, large subunit precursor|GO:0030686,90S preribosome|GO:0031974,membrane-enclosed lumen|GO:0030684,preribosome|GO:0043229,intracellular organelle|GO:0043228,non-membrane-bounded organelle|GO:0030529,intracellular ribonucleoprotein complex|GO:0043227,membrane-bounded organelle|GO:0043226,organelle|GO:0005856,cytoskeleton|GO:009…	GO:0005126,cytokine receptor binding|GO:0004175,endopeptidase activity|GO:0044389,ubiquitin-like protein ligase binding|GO:0097199,cysteine-type endopeptidase activity involved in apoptotic signaling pathway|GO:0019899,enzyme binding|GO:0044877,macromolecular complex binding|GO:0005488,binding|GO:0008233,peptidase activity|GO:0008234,cysteine-type peptidase activity|GO:0005123,death receptor bind…	mmu05145,Toxoplasmosis|mmu05203,Viral carcinogenesis|mmu05161,Hepatitis B|mmu04621,NOD-like receptor signaling pathway|mmu04620,Toll-like receptor signaling pathway|mmu04115,p53 signaling pathway|mmu04622,RIG-I-like receptor signaling pathway|mmu04668,TNF signaling pathway|mmu05152,Tuberculosis|mmu05142,Chagas disease (American trypanosomiasis)|mmu04215,Apoptosis - multiple species|mmu05134,Legio…	Caspase-8 OS=Mus musculus OX=10090 GN=Casp8 PE=1 SV=1
P06728	Apoa4	1.6	0.0335	0.0407826	GO:0034441,plasma lipoprotein oxidation|GO:0034443,negative regulation of lipoprotein oxidation|GO:0034442,regulation of lipoprotein oxidation|GO:0034445,negative regulation of plasma lipoprotein oxidation|GO:0034444,regulation of plasma lipoprotein oxidation|GO:0019222,regulation of metabolic process|GO:0060193,positive regulation of lipase activity|GO:0051049,regulation of transport|GO:0048468,…	GO:0034358,plasma lipoprotein particle|GO:1990777,lipoprotein particle|GO:0005622,intracellular|GO:0043227,membrane-bounded organelle|GO:0043226,organelle|GO:0005737,cytoplasm|GO:0042627,chylomicron|GO:0031982,vesicle|GO:0005615,extracellular space|GO:0072562,blood microparticle|GO:0031988,membrane-bounded vesicle|GO:0034361,very-low-density lipoprotein particle|GO:0034364,high-density lipoprotei…	GO:0017127,cholesterol transporter activity|GO:0008047,enzyme activator activity|GO:0098772,molecular function regulator|GO:0060228,phosphatidylcholine-sterol O-acyltransferase activator activity|GO:0043168,anion binding|GO:0043169,cation binding|GO:0046914,transition metal ion binding|GO:0005543,phospholipid binding|GO:0043167,ion binding|GO:0046872,metal ion binding|GO:0030234,enzyme regulator …	mmu04975,Fat digestion and absorption|mmu04977,Vitamin digestion and absorption	Apolipoprotein A-IV OS=Mus musculus OX=10090 GN=Apoa4 PE=1 SV=3
P08071	Ltf	2	0.00839	0.021853	GO:0001501,skeletal system development|GO:0001503,ossification|GO:0098771,inorganic ion homeostasis|GO:0019732,antifungal humoral response|GO:0051716,cellular response to stimulus|GO:0019730,antimicrobial humoral response|GO:0043207,response to external biotic stimulus|GO:0019731,antibacterial humoral response|GO:0044793,negative regulation by host of viral process|GO:0060548,negative regulation …	GO:0043229,intracellular organelle|GO:0043227,membrane-bounded organelle|GO:0043226,organelle|GO:0005737,cytoplasm|GO:0070062,extracellular exosome|GO:0016023,cytoplasmic, membrane-bounded vesicle|GO:0031410,cytoplasmic vesicle|GO:0005634,nucleus|GO:0031988,membrane-bounded vesicle|GO:0005615,extracellular space|GO:0030141,secretory granule|GO:0042581,specific granule|GO:0012505,endomembrane syst…	GO:0004252,serine-type endopeptidase activity|GO:0004175,endopeptidase activity|GO:0019207,kinase regulator activity|GO:0019209,kinase activator activity|GO:0008047,enzyme activator activity|GO:0008233,peptidase activity|GO:0098772,molecular function regulator|GO:0008236,serine-type peptidase activity|GO:1901681,sulfur compound binding|GO:0043169,cation binding|GO:0046914,transition metal ion bin…		Lactotransferrin OS=Mus musculus OX=10090 GN=Ltf PE=1 SV=4
P21550	Eno3	1.93	0.0471	0.0483963	GO:0048589,developmental growth|GO:0009167,purine ribonucleoside monophosphate metabolic process|GO:0044281,small molecule metabolic process|GO:0009161,ribonucleoside monophosphate metabolic process|GO:1901360,organic cyclic compound metabolic process|GO:0044712,single-organism catabolic process|GO:0044710,single-organism metabolic process|GO:0009611,response to wounding|GO:0009199,ribonucleoside…	GO:0071944,cell periphery|GO:0043227,membrane-bounded organelle|GO:0043226,organelle|GO:0005737,cytoplasm|GO:0031982,vesicle|GO:0005615,extracellular space|GO:0016020,membrane|GO:0031988,membrane-bounded vesicle|GO:0005576,extracellular region|GO:0043234,protein complex|GO:1902494,catalytic complex|GO:0005886,plasma membrane|GO:0032991,macromolecular complex|GO:1903561,extracellular vesicle|GO:00…	GO:0043169,cation binding|GO:0046982,protein heterodimerization activity|GO:0043167,ion binding|GO:0016835,carbon-oxygen lyase activity|GO:0016836,hydro-lyase activity|GO:0000287,magnesium ion binding|GO:0004634,phosphopyruvate hydratase activity|GO:0003824,catalytic activity|GO:0005488,binding|GO:0005515,protein binding|GO:0046983,protein dimerization activity|GO:0046872,metal ion binding|GO:001…	mmu01100,Metabolic pathways|mmu03018,RNA degradation|mmu04066,HIF-1 signaling pathway|mmu00010,Glycolysis / Gluconeogenesis|mmu01200,Carbon metabolism|mmu01230,Biosynthesis of amino acids	Beta-enolase OS=Mus musculus OX=10090 GN=Eno3 PE=1 SV=3
P23188	Furin	1.48	0.0101	0.0245913	GO:0044238,primary metabolic process|GO:0080090,regulation of primary metabolic process|GO:0019222,regulation of metabolic process|GO:0048584,positive regulation of response to stimulus|GO:0048583,regulation of response to stimulus|GO:0016485,protein processing|GO:0007165,signal transduction|GO:0007166,cell surface receptor signaling pathway|GO:0007167,enzyme linked receptor protein signaling pat…	GO:0045121,membrane raft|GO:0005783,endoplasmic reticulum|GO:0044421,extracellular region part|GO:0031974,membrane-enclosed lumen|GO:0005789,endoplasmic reticulum membrane|GO:0042175,nuclear outer membrane-endoplasmic reticulum membrane network|GO:0043229,intracellular organelle|GO:0071944,cell periphery|GO:0012510,trans-Golgi network transport vesicle membrane|GO:0030133,transport vesicle|GO:000…	GO:0004252,serine-type endopeptidase activity|GO:0004175,endopeptidase activity|GO:0030414,peptidase inhibitor activity|GO:0019899,enzyme binding|GO:0005488,binding|GO:0008233,peptidase activity|GO:0098772,molecular function regulator|GO:0004857,enzyme inhibitor activity|GO:0008236,serine-type peptidase activity|GO:0043169,cation binding|GO:0042277,peptide binding|GO:0019838,growth factor binding…	mmu05164,Influenza A	Furin OS=Mus musculus OX=10090 GN=Furin PE=1 SV=2
P49962	Srp9	1.29	0.00149	0.00730435	GO:0008104,protein localization|GO:0045900,negative regulation of translational elongation|GO:0080090,regulation of primary metabolic process|GO:0019222,regulation of metabolic process|GO:0061024,membrane organization|GO:0071840,cellular component organization or biogenesis|GO:0010605,negative regulation of macromolecule metabolic process|GO:0070727,cellular macromolecule localization|GO:0010608,…	GO:0005786,signal recognition particle, endoplasmic reticulum targeting|GO:0005737,cytoplasm|GO:0005622,intracellular|GO:0043230,extracellular organelle|GO:0031982,vesicle|GO:0044421,extracellular region part|GO:0043227,membrane-bounded organelle|GO:0005576,extracellular region|GO:0044464,cell part|GO:0005623,cell|GO:0031988,membrane-bounded vesicle|GO:0044444,cytoplasmic part|GO:0030529,intracel…	GO:0097159,organic cyclic compound binding|GO:0008312,7S RNA binding|GO:0005488,binding|GO:0003676,nucleic acid binding|GO:1901363,heterocyclic compound binding|GO:0003723,RNA binding|GO:0005047,signal recognition particle binding|GO:0043021,ribonucleoprotein complex binding|GO:0044877,macromolecular complex binding	mmu03060,Protein export	Signal recognition particle 9 kDa protein OS=Mus musculus OX=10090 GN=Srp9 PE=1 SV=2
P50396	Gdi1	1.13	0.0037	0.0138133	GO:0033157,regulation of intracellular protein transport|GO:0008104,protein localization|GO:0010038,response to metal ion|GO:0019222,regulation of metabolic process|GO:0051049,regulation of transport|GO:0032386,regulation of intracellular transport|GO:0032387,negative regulation of intracellular transport|GO:0048468,cell development|GO:0061024,membrane organization|GO:0007165,signal transduction|…	GO:0043234,protein complex|GO:0005794,Golgi apparatus|GO:0005622,intracellular|GO:0032991,macromolecular complex|GO:0043231,intracellular membrane-bounded organelle|GO:0043209,myelin sheath|GO:0044464,cell part|GO:0030496,midbody|GO:0044444,cytoplasmic part|GO:0005623,cell|GO:0005737,cytoplasm|GO:0097458,neuron part|GO:0043229,intracellular organelle|GO:0012505,endomembrane system|GO:0043005,neur…	GO:0031267,small GTPase binding|GO:0005092,GDP-dissociation inhibitor activity|GO:0005093,Rab GDP-dissociation inhibitor activity|GO:0030234,enzyme regulator activity|GO:0005096,GTPase activator activity|GO:0017137,Rab GTPase binding|GO:0019899,enzyme binding|GO:0017016,Ras GTPase binding|GO:0030695,GTPase regulator activity|GO:0051020,GTPase binding|GO:0008047,enzyme activator activity|GO:000551…		Rab GDP dissociation inhibitor alpha OS=Mus musculus OX=10090 GN=Gdi1 PE=1 SV=3
P60330	Espl1	1.1	0.0439	0.0463849	GO:0033044,regulation of chromosome organization|GO:0045840,positive regulation of mitotic nuclear division|GO:0033047,regulation of mitotic sister chromatid segregation|GO:1903046,meiotic cell cycle process|GO:0033043,regulation of organelle organization|GO:0043933,macromolecular complex subunit organization|GO:0000280,nuclear division|GO:1903047,mitotic cell cycle process|GO:0051128,regulation …	GO:0043229,intracellular organelle|GO:0043228,non-membrane-bounded organelle|GO:0043227,membrane-bounded organelle|GO:0043226,organelle|GO:0005856,cytoskeleton|GO:0072686,mitotic spindle|GO:0005813,centrosome|GO:0005634,nucleus|GO:0005815,microtubule organizing center|GO:0044430,cytoskeletal part|GO:0005737,cytoplasm|GO:0015630,microtubule cytoskeleton|GO:0005819,spindle|GO:0043231,intracellular …	GO:0016787,hydrolase activity|GO:0004175,endopeptidase activity|GO:0070011,peptidase activity, acting on L-amino acid peptides|GO:0003824,catalytic activity|GO:0004197,cysteine-type endopeptidase activity|GO:0008233,peptidase activity|GO:0008234,cysteine-type peptidase activity	mmu04114,Oocyte meiosis|mmu04110,Cell cycle	Separin OS=Mus musculus OX=10090 GN=Espl1 PE=1 SV=1
P60710	Actb	1.23	0.0397	0.0449098	GO:0044707,single-multicellular organism process|GO:0016337,single organismal cell-cell adhesion|GO:0060249,anatomical structure homeostasis|GO:0043933,macromolecular complex subunit organization|GO:0050896,response to stimulus|GO:0007596,blood coagulation|GO:0042592,homeostatic process|GO:0060322,head development|GO:0021762,substantia nigra development|GO:0007599,hemostasis|GO:0007275,multicellu…	GO:0031248,protein acetyltransferase complex|GO:0016020,membrane|GO:0035770,ribonucleoprotein granule|GO:0005924,cell-substrate adherens junction|GO:0031974,membrane-enclosed lumen|GO:0005623,cell|GO:0043229,intracellular organelle|GO:0043228,non-membrane-bounded organelle|GO:0000785,chromatin|GO:0035267,NuA4 histone acetyltransferase complex|GO:1902562,H4 histone acetyltransferase complex|GO:000…	GO:0019899,enzyme binding|GO:0019894,kinesin binding|GO:0035639,purine ribonucleoside triphosphate binding|GO:0001012,RNA polymerase II regulatory region DNA binding|GO:0001159,core promoter proximal region DNA binding|GO:0001158,enhancer sequence-specific DNA binding|GO:0031491,nucleosome binding|GO:0031490,chromatin DNA binding|GO:0031492,nucleosomal DNA binding|GO:0044877,macromolecular comple…	mmu04971,Gastric acid secretion|mmu04530,Tight junction|mmu04670,Leukocyte transendothelial migration|mmu05414,Dilated cardiomyopathy|mmu04015,Rap1 signaling pathway|mmu05416,Viral myocarditis|mmu05410,Hypertrophic cardiomyopathy (HCM)|mmu04510,Focal adhesion|mmu05205,Proteoglycans in cancer|mmu04520,Adherens junction|mmu04611,Platelet activation|mmu05100,Bacterial invasion of epithelial cells|mm…	Actin, cytoplasmic 1 OS=Mus musculus OX=10090 GN=Actb PE=1 SV=1
P62317	Snrpd2	1.83	0.00817	0.021853	GO:0022607,cellular component assembly|GO:0043933,macromolecular complex subunit organization|GO:0090304,nucleic acid metabolic process|GO:0034641,cellular nitrogen compound metabolic process|GO:0006807,nitrogen compound metabolic process|GO:0044237,cellular metabolic process|GO:0034622,cellular macromolecular complex assembly|GO:0071840,cellular component organization or biogenesis|GO:0006139,nu…	GO:0043229,intracellular organelle|GO:0030529,intracellular ribonucleoprotein complex|GO:0043227,membrane-bounded organelle|GO:0043226,organelle|GO:0034708,methyltransferase complex|GO:0034709,methylosome|GO:0005737,cytoplasm|GO:0097525,spliceosomal snRNP complex|GO:0031982,vesicle|GO:0005634,nucleus|GO:0031988,membrane-bounded vesicle|GO:1902494,catalytic complex|GO:0071013,catalytic step 2 spli…	GO:0097159,organic cyclic compound binding|GO:0044822,poly(A) RNA binding|GO:0005488,binding|GO:0003676,nucleic acid binding|GO:1901363,heterocyclic compound binding|GO:0003723,RNA binding|GO:1990446,U1 snRNP binding|GO:0070990,snRNP binding|GO:0044877,macromolecular complex binding|GO:0043021,ribonucleoprotein complex binding	mmu03040,Spliceosome	Small nuclear ribonucleoprotein Sm D2 OS=Mus musculus OX=10090 GN=Snrpd2 PE=1 SV=1
P62320	Snrpd3	1.01	0.0134	0.0272873	GO:0006479,protein methylation|GO:0022607,cellular component assembly|GO:0043933,macromolecular complex subunit organization|GO:0090304,nucleic acid metabolic process|GO:0034641,cellular nitrogen compound metabolic process|GO:0006807,nitrogen compound metabolic process|GO:0044237,cellular metabolic process|GO:0034622,cellular macromolecular complex assembly|GO:0071840,cellular component organizat…	GO:0031974,membrane-enclosed lumen|GO:0043229,intracellular organelle|GO:0030529,intracellular ribonucleoprotein complex|GO:0043227,membrane-bounded organelle|GO:0043226,organelle|GO:0034708,methyltransferase complex|GO:0034709,methylosome|GO:0005737,cytoplasm|GO:0044446,intracellular organelle part|GO:0070062,extracellular exosome|GO:0031981,nuclear lumen|GO:0005634,nucleus|GO:0031988,membrane-b…	GO:0005515,protein binding|GO:0097159,organic cyclic compound binding|GO:0044822,poly(A) RNA binding|GO:0019899,enzyme binding|GO:0071208,histone pre-mRNA DCP binding|GO:0003723,RNA binding|GO:0003676,nucleic acid binding|GO:1901363,heterocyclic compound binding|GO:0005488,binding|GO:1990446,U1 snRNP binding|GO:0030620,U2 snRNA binding|GO:0070990,snRNP binding|GO:0070034,telomerase RNA binding|GO…	mmu05322,Systemic lupus erythematosus|mmu03040,Spliceosome	Small nuclear ribonucleoprotein Sm D3 OS=Mus musculus OX=10090 GN=Snrpd3 PE=1 SV=1
Q06138	Cab39	1.2	0.0113	0.025312	GO:0018107,peptidyl-threonine phosphorylation|GO:0018105,peptidyl-serine phosphorylation|GO:0033138,positive regulation of peptidyl-serine phosphorylation|GO:0009893,positive regulation of metabolic process|GO:0019222,regulation of metabolic process|GO:0033674,positive regulation of kinase activity|GO:0033135,regulation of peptidyl-serine phosphorylation|GO:0031325,positive regulation of cellular…	GO:0005737,cytoplasm|GO:0005622,intracellular|GO:0043230,extracellular organelle|GO:0031982,vesicle|GO:0044421,extracellular region part|GO:0043227,membrane-bounded organelle|GO:0044464,cell part|GO:0005623,cell|GO:0031988,membrane-bounded vesicle|GO:0005576,extracellular region|GO:0044424,intracellular part|GO:1903561,extracellular vesicle|GO:0065010,extracellular membrane-bounded organelle|GO:0…	GO:0005488,binding|GO:0043169,cation binding|GO:0046872,metal ion binding|GO:0019207,kinase regulator activity|GO:0019887,protein kinase regulator activity|GO:0030234,enzyme regulator activity|GO:0019209,kinase activator activity|GO:0019899,enzyme binding|GO:0043167,ion binding|GO:0019900,kinase binding|GO:0008047,enzyme activator activity|GO:0005515,protein binding|GO:0098772,molecular function …	mmu04152,AMPK signaling pathway|mmu04150,mTOR signaling pathway	Calcium-binding protein 39 OS=Mus musculus OX=10090 GN=Cab39 PE=1 SV=2
Q5BKR2	Slc9b2	1.56	0.00303	0.0125689	GO:1902600,hydrogen ion transmembrane transport|GO:0030001,metal ion transport|GO:0044699,single-organism process|GO:0015992,proton transport|GO:0055085,transmembrane transport|GO:0098662,inorganic cation transmembrane transport|GO:0006810,transport|GO:0098660,inorganic ion transmembrane transport|GO:0015672,monovalent inorganic cation transport|GO:0006818,hydrogen transport|GO:0006812,cation tra…	GO:0031975,envelope|GO:0043229,intracellular organelle|GO:0043227,membrane-bounded organelle|GO:0043226,organelle|GO:0031224,intrinsic component of membrane|GO:0005737,cytoplasm|GO:0031090,organelle membrane|GO:0016021,integral component of membrane|GO:0016020,membrane|GO:0005740,mitochondrial envelope|GO:0005739,mitochondrion|GO:0031967,organelle envelope|GO:0031966,mitochondrial membrane|GO:004…	GO:0022891,substrate-specific transmembrane transporter activity|GO:0022890,inorganic cation transmembrane transporter activity|GO:0015297,antiporter activity|GO:0022892,substrate-specific transporter activity|GO:0015291,secondary active transmembrane transporter activity|GO:0005215,transporter activity|GO:0008324,cation transmembrane transporter activity|GO:0015299,solute:proton antiporter activ…		Sodium/hydrogen exchanger 9B2 OS=Mus musculus OX=10090 GN=Slc9b2 PE=1 SV=2
Q5VCS6	Tdrd5	1.58	0.0322	0.0405213	GO:0019222,regulation of metabolic process|GO:0048468,cell development|GO:0048469,cell maturation|GO:0007292,female gamete generation|GO:1901360,organic cyclic compound metabolic process|GO:0006306,DNA methylation|GO:0006305,DNA alkylation|GO:0006304,DNA modification|GO:0000003,reproduction|GO:0043046,DNA methylation involved in gamete generation|GO:0040029,regulation of gene expression, epigenet…	GO:0005737,cytoplasm|GO:0005622,intracellular|GO:0035770,ribonucleoprotein granule|GO:0043232,intracellular non-membrane-bounded organelle|GO:0044444,cytoplasmic part|GO:0060293,germ plasm|GO:0044464,cell part|GO:0071546,pi-body|GO:0005623,cell|GO:0043226,organelle|GO:0043229,intracellular organelle|GO:0043228,non-membrane-bounded organelle|GO:0036464,cytoplasmic ribonucleoprotein granule|GO:0032…			Tudor domain-containing protein 5 OS=Mus musculus OX=10090 GN=Tdrd5 PE=1 SV=3
Q62093	Srsf2	1.06	0.0374	0.0440926	GO:0080090,regulation of primary metabolic process|GO:0019222,regulation of metabolic process|GO:0050684,regulation of mRNA processing|GO:0031323,regulation of cellular metabolic process|GO:0090304,nucleic acid metabolic process|GO:0034641,cellular nitrogen compound metabolic process|GO:0006807,nitrogen compound metabolic process|GO:0044237,cellular metabolic process|GO:0048024,regulation of mRNA…	GO:0031974,membrane-enclosed lumen|GO:0043229,intracellular organelle|GO:0030529,intracellular ribonucleoprotein complex|GO:0043227,membrane-bounded organelle|GO:0043226,organelle|GO:0016607,nuclear speck|GO:0016604,nuclear body|GO:0070062,extracellular exosome|GO:0031981,nuclear lumen|GO:0005634,nucleus|GO:0031988,membrane-bounded vesicle|GO:0005654,nucleoplasm|GO:0044451,nucleoplasm part|GO:000…	GO:0036002,pre-mRNA binding|GO:0005515,protein binding|GO:0097159,organic cyclic compound binding|GO:0044822,poly(A) RNA binding|GO:0000166,nucleotide binding|GO:0036094,small molecule binding|GO:0003723,RNA binding|GO:0003676,nucleic acid binding|GO:1901363,heterocyclic compound binding|GO:1901265,nucleoside phosphate binding|GO:0005488,binding|GO:0005080,protein kinase C binding|GO:0019899,enzy…	mmu03040,Spliceosome|mmu05168,Herpes simplex infection	Serine/arginine-rich splicing factor 2 OS=Mus musculus OX=10090 GN=Srsf2 PE=1 SV=4
Q62419	Sh3gl1	1.67	0.0296	0.0398667	GO:0006897,endocytosis|GO:0016192,vesicle-mediated transport|GO:0006810,transport|GO:0051234,establishment of localization|GO:0051179,localization|GO:0043933,macromolecular complex subunit organization|GO:0097480,establishment of synaptic vesicle localization|GO:0072583,clathrin-mediated endocytosis|GO:0036465,synaptic vesicle recycling|GO:0051656,establishment of organelle localization|GO:004324…	GO:0015629,actin cytoskeleton|GO:0043229,intracellular organelle|GO:0043228,non-membrane-bounded organelle|GO:0043227,membrane-bounded organelle|GO:0043226,organelle|GO:0030054,cell junction|GO:0010008,endosome membrane|GO:0005856,cytoskeleton|GO:0002102,podosome|GO:0031090,organelle membrane|GO:0098805,whole membrane|GO:0016020,membrane|GO:0044430,cytoskeletal part|GO:0031901,early endosome memb…	GO:0008289,lipid binding|GO:0019899,enzyme binding|GO:0051020,GTPase binding|GO:0019902,phosphatase binding|GO:0005488,binding|GO:0005515,protein binding|GO:0042802,identical protein binding|GO:0045296,cadherin binding|GO:0050839,cell adhesion molecule binding	mmu04144,Endocytosis	Endophilin-A2 OS=Mus musculus OX=10090 GN=Sh3gl1 PE=1 SV=1
Q68FL4	Ahcyl2	1.17	0.022	0.0352	GO:0042278,purine nucleoside metabolic process|GO:0006732,coenzyme metabolic process|GO:0006730,one-carbon metabolic process|GO:0019752,carboxylic acid metabolic process|GO:0034641,cellular nitrogen compound metabolic process|GO:0006807,nitrogen compound metabolic process|GO:0044281,small molecule metabolic process|GO:0072521,purine-containing compound metabolic process|GO:0009069,serine family a…	GO:0005737,cytoplasm|GO:0005783,endoplasmic reticulum|GO:0005829,cytosol|GO:0044464,cell part|GO:0044444,cytoplasmic part|GO:0005623,cell|GO:0005622,intracellular|GO:0097458,neuron part|GO:0043229,intracellular organelle|GO:0012505,endomembrane system|GO:0043005,neuron projection|GO:0044424,intracellular part|GO:0042995,cell projection|GO:0043227,membrane-bounded organelle|GO:0043226,organelle|GO…	GO:0016787,hydrolase activity|GO:0016801,hydrolase activity, acting on ether bonds|GO:0004013,adenosylhomocysteinase activity|GO:0016802,trialkylsulfonium hydrolase activity|GO:0003824,catalytic activity	mmu00270,Cysteine and methionine metabolism|mmu01100,Metabolic pathways	Putative adenosylhomocysteinase 3 OS=Mus musculus OX=10090 GN=Ahcyl2 PE=1 SV=1
Q80XI3	Eif4g3	1.13	0.0104	0.024783	GO:0019220,regulation of phosphate metabolic process|GO:0080090,regulation of primary metabolic process|GO:0019222,regulation of metabolic process|GO:0010564,regulation of cell cycle process|GO:1901576,organic substance biosynthetic process|GO:0071840,cellular component organization or biogenesis|GO:0040020,regulation of meiotic nuclear division|GO:0000003,reproduction|GO:0010608,posttranscriptio…		GO:0005488,binding|GO:0005515,protein binding|GO:0097159,organic cyclic compound binding|GO:0044822,poly(A) RNA binding|GO:0008135,translation factor activity, RNA binding|GO:0003723,RNA binding|GO:0003676,nucleic acid binding|GO:1901363,heterocyclic compound binding|GO:0003743,translation initiation factor activity	mmu03013,RNA transport|mmu05416,Viral myocarditis	Eukaryotic translation initiation factor 4 gamma 3 OS=Mus musculus OX=10090 GN=Eif4g3 PE=1 SV=2
Q80ZN9	Cox6b2	1.36	0.0409	0.0449098	GO:0044699,single-organism process|GO:0006818,hydrogen transport|GO:0015992,proton transport|GO:0051234,establishment of localization|GO:1902600,hydrogen ion transmembrane transport|GO:0006812,cation transport|GO:0006811,ion transport|GO:0009987,cellular process|GO:0015672,monovalent inorganic cation transport|GO:0034220,ion transmembrane transport|GO:0044765,single-organism transport|GO:0044763,…	GO:0044464,cell part|GO:0031975,envelope|GO:0043229,intracellular organelle|GO:0043227,membrane-bounded organelle|GO:0043226,organelle|GO:0005737,cytoplasm|GO:0031090,organelle membrane|GO:0016020,membrane|GO:0005740,mitochondrial envelope|GO:0005739,mitochondrion|GO:0044455,mitochondrial membrane part|GO:0031967,organelle envelope|GO:0031966,mitochondrial membrane|GO:0030061,mitochondrial crista…	GO:0004129,cytochrome-c oxidase activity|GO:0022890,inorganic cation transmembrane transporter activity|GO:0022891,substrate-specific transmembrane transporter activity|GO:0022892,substrate-specific transporter activity|GO:0005215,transporter activity|GO:0008324,cation transmembrane transporter activity|GO:0022857,transmembrane transporter activity|GO:0015075,ion transmembrane transporter activit…	mmu05016,Huntington's disease|mmu01100,Metabolic pathways|mmu00190,Oxidative phosphorylation|mmu04260,Cardiac muscle contraction|mmu05012,Parkinson's disease|mmu05010,Alzheimer's disease|mmu04932,Non-alcoholic fatty liver disease (NAFLD)	Cytochrome c oxidase subunit 6B2 OS=Mus musculus OX=10090 GN=Cox6b2 PE=1 SV=1
Q8BLH7	Hirip3	5.37	0.0435	0.0463849		GO:0044446,intracellular organelle part|GO:0043231,intracellular membrane-bounded organelle|GO:0031981,nuclear lumen|GO:0043233,organelle lumen|GO:0005634,nucleus|GO:0005730,nucleolus|GO:0044464,cell part|GO:0043232,intracellular non-membrane-bounded organelle|GO:0031974,membrane-enclosed lumen|GO:0005622,intracellular|GO:0005654,nucleoplasm|GO:0070013,intracellular organelle lumen|GO:0043229,int…			HIRA-interacting protein 3 OS=Mus musculus OX=10090 GN=Hirip3 PE=1 SV=1
Q8BV13	Cops7b	1.02	0.000824	0.00492211	GO:0071704,organic substance metabolic process|GO:0044267,cellular protein metabolic process|GO:0044260,cellular macromolecule metabolic process|GO:0044238,primary metabolic process|GO:0000338,protein deneddylation|GO:0009987,cellular process|GO:0070647,protein modification by small protein conjugation or removal|GO:0070646,protein modification by small protein removal|GO:0006464,cellular protein…	GO:0031974,membrane-enclosed lumen|GO:0043229,intracellular organelle|GO:0043227,membrane-bounded organelle|GO:0043226,organelle|GO:0008180,COP9 signalosome|GO:0005737,cytoplasm|GO:0031981,nuclear lumen|GO:0005634,nucleus|GO:0005654,nucleoplasm|GO:0043234,protein complex|GO:0032991,macromolecular complex|GO:0043231,intracellular membrane-bounded organelle|GO:0043233,organelle lumen|GO:0044464,cel…			COP9 signalosome complex subunit 7b OS=Mus musculus OX=10090 GN=Cops7b PE=1 SV=1
Q8BZ36	Rint1	1.22	0.0252	0.03752	GO:0008104,protein localization|GO:0000086,G2/M transition of mitotic cell cycle|GO:0051049,regulation of transport|GO:0032386,regulation of intracellular transport|GO:0048583,regulation of response to stimulus|GO:0007165,signal transduction|GO:1902402,signal transduction involved in mitotic DNA damage checkpoint|GO:1902403,signal transduction involved in mitotic DNA integrity checkpoint|GO:00724…	GO:0005783,endoplasmic reticulum|GO:0005789,endoplasmic reticulum membrane|GO:0042175,nuclear outer membrane-endoplasmic reticulum membrane network|GO:0043229,intracellular organelle|GO:0070939,Dsl1p complex|GO:0043227,membrane-bounded organelle|GO:0043226,organelle|GO:0005737,cytoplasm|GO:0031090,organelle membrane|GO:0016020,membrane|GO:0044432,endoplasmic reticulum part|GO:0098588,bounding mem…			RAD50-interacting protein 1 OS=Mus musculus OX=10090 GN=Rint1 PE=1 SV=2
Q8C1E7	Tmem120a	1.41	0.0152	0.0279082	GO:0051259,protein oligomerization|GO:0044767,single-organism developmental process|GO:0022607,cellular component assembly|GO:0071822,protein complex subunit organization|GO:0070271,protein complex biogenesis|GO:0043933,macromolecular complex subunit organization|GO:0051260,protein homooligomerization|GO:0006461,protein complex assembly|GO:0051291,protein heterooligomerization|GO:0016043,cellular…	GO:0044425,membrane part|GO:0016021,integral component of membrane|GO:0016020,membrane|GO:0031224,intrinsic component of membrane|GO:0005635,nuclear envelope|GO:0044464,cell part|GO:0031975,envelope|GO:0043229,intracellular organelle|GO:0043227,membrane-bounded organelle|GO:0043226,organelle|GO:0031090,organelle membrane|GO:0005637,nuclear inner membrane|GO:0031965,nuclear membrane|GO:0031967,org…			Ion channel TACAN OS=Mus musculus OX=10090 GN=Tmem120a PE=1 SV=1
Q8CAY6	Acat2	1.1	0.0374	0.0440926	GO:0044707,single-multicellular organism process|GO:0022600,digestive system process|GO:0008152,metabolic process|GO:0015918,sterol transport|GO:0006869,lipid transport|GO:1904478,regulation of intestinal absorption|GO:0030300,regulation of intestinal cholesterol absorption|GO:0030301,cholesterol transport|GO:0044241,lipid digestion|GO:0050789,regulation of biological process|GO:0044699,single-or…	GO:0031974,membrane-enclosed lumen|GO:0043229,intracellular organelle|GO:0043228,non-membrane-bounded organelle|GO:0043227,membrane-bounded organelle|GO:0043226,organelle|GO:0005737,cytoplasm|GO:0070062,extracellular exosome|GO:0031981,nuclear lumen|GO:0005730,nucleolus|GO:0005634,nucleus|GO:0005739,mitochondrion|GO:0031988,membrane-bounded vesicle|GO:0005654,nucleoplasm|GO:1903561,extracellular …	GO:0016740,transferase activity|GO:0003824,catalytic activity|GO:0016407,acetyltransferase activity|GO:0016746,transferase activity, transferring acyl groups|GO:0016747,transferase activity, transferring acyl groups other than amino-acyl groups|GO:0003988,acetyl-CoA C-acyltransferase activity|GO:0016453,C-acetyltransferase activity|GO:0003985,acetyl-CoA C-acetyltransferase activity|GO:0016408,C-a…	mmu00650,Butanoate metabolism|mmu00280,Valine, leucine and isoleucine degradation|mmu04975,Fat digestion and absorption|mmu00310,Lysine degradation|mmu01100,Metabolic pathways|mmu00071,Fatty acid degradation|mmu00072,Synthesis and degradation of ketone bodies|mmu00630,Glyoxylate and dicarboxylate metabolism|mmu00640,Propanoate metabolism|mmu00620,Pyruvate metabolism|mmu00900,Terpenoid backbone bi…	Acetyl-CoA acetyltransferase, cytosolic OS=Mus musculus OX=10090 GN=Acat2 PE=1 SV=2
Q8CFA2	Amt	2.36	0.0243	0.0372822	GO:0006546,glycine catabolic process|GO:0019752,carboxylic acid metabolic process|GO:0044248,cellular catabolic process|GO:0006807,nitrogen compound metabolic process|GO:0044281,small molecule metabolic process|GO:0044282,small molecule catabolic process|GO:0009069,serine family amino acid metabolic process|GO:0044699,single-organism process|GO:0044712,single-organism catabolic process|GO:0044710…	GO:0005737,cytoplasm|GO:0043231,intracellular membrane-bounded organelle|GO:0044464,cell part|GO:0043229,intracellular organelle|GO:0005739,mitochondrion|GO:0005622,intracellular|GO:0044444,cytoplasmic part|GO:0005623,cell|GO:0044424,intracellular part|GO:0043227,membrane-bounded organelle|GO:0043226,organelle|GO:0044446,intracellular organelle part|GO:0031981,nuclear lumen|GO:0043233,organelle l…	GO:0004047,aminomethyltransferase activity|GO:0003824,catalytic activity|GO:0008483,transaminase activity|GO:0016740,transferase activity|GO:0016741,transferase activity, transferring one-carbon groups|GO:0008168,methyltransferase activity|GO:0016769,transferase activity, transferring nitrogenous groups	mmu00630,Glyoxylate and dicarboxylate metabolism|mmu01200,Carbon metabolism|mmu00260,Glycine, serine and threonine metabolism|mmu00670,One carbon pool by folate|mmu01100,Metabolic pathways	Aminomethyltransferase, mitochondrial OS=Mus musculus OX=10090 GN=Amt PE=1 SV=1
Q8CFQ3	Aqr	7.25	0.000996	0.0055776	GO:0090304,nucleic acid metabolic process|GO:0034641,cellular nitrogen compound metabolic process|GO:0006807,nitrogen compound metabolic process|GO:0044237,cellular metabolic process|GO:1901360,organic cyclic compound metabolic process|GO:0006139,nucleobase-containing compound metabolic process|GO:0044260,cellular macromolecule metabolic process|GO:0071704,organic substance metabolic process|GO:0…	GO:0031974,membrane-enclosed lumen|GO:0043229,intracellular organelle|GO:0043227,membrane-bounded organelle|GO:0043226,organelle|GO:0031981,nuclear lumen|GO:0005634,nucleus|GO:0016020,membrane|GO:0030529,intracellular ribonucleoprotein complex|GO:0005654,nucleoplasm|GO:0071013,catalytic step 2 spliceosome|GO:0032991,macromolecular complex|GO:0043231,intracellular membrane-bounded organelle|GO:004…	GO:0097159,organic cyclic compound binding|GO:0044822,poly(A) RNA binding|GO:0005488,binding|GO:0003676,nucleic acid binding|GO:1901363,heterocyclic compound binding|GO:0003723,RNA binding	mmu03040,Spliceosome	RNA helicase aquarius OS=Mus musculus OX=10090 GN=Aqr PE=1 SV=2
Q8CIG3	Kdm1b	1.1	0.0121	0.0260615	GO:0080090,regulation of primary metabolic process|GO:0019222,regulation of metabolic process|GO:1901362,organic cyclic compound biosynthetic process|GO:0071840,cellular component organization or biogenesis|GO:0006306,DNA methylation|GO:0006305,DNA alkylation|GO:0006304,DNA modification|GO:0000003,reproduction|GO:0043046,DNA methylation involved in gamete generation|GO:0040029,regulation of gene …	GO:0043231,intracellular membrane-bounded organelle|GO:0005634,nucleus|GO:0044464,cell part|GO:0005623,cell|GO:0005622,intracellular|GO:0043229,intracellular organelle|GO:0044424,intracellular part|GO:0043227,membrane-bounded organelle|GO:0043226,organelle|GO:0044815,DNA packaging complex|GO:0032991,macromolecular complex|GO:0043232,intracellular non-membrane-bounded organelle|GO:0044446,intracel…	GO:0034647,histone demethylase activity (H3-trimethyl-K4 specific)|GO:0008270,zinc ion binding|GO:0003676,nucleic acid binding|GO:0003677,DNA binding|GO:0034649,histone demethylase activity (H3-monomethyl-K4 specific)|GO:0000166,nucleotide binding|GO:1901363,heterocyclic compound binding|GO:1901265,nucleoside phosphate binding|GO:0016491,oxidoreductase activity|GO:0043168,anion binding|GO:0043169…		Lysine-specific histone demethylase 1B OS=Mus musculus OX=10090 GN=Kdm1b PE=1 SV=1
Q8R080	Gtse1	1.76	0.0268	0.03752		GO:0005856,cytoskeleton|GO:0044446,intracellular organelle part|GO:0015630,microtubule cytoskeleton|GO:0043228,non-membrane-bounded organelle|GO:0043232,intracellular non-membrane-bounded organelle|GO:0016020,membrane|GO:0044464,cell part|GO:0044444,cytoplasmic part|GO:0005623,cell|GO:0005737,cytoplasm|GO:0005881,cytoplasmic microtubule|GO:0043229,intracellular organelle|GO:0044430,cytoskeletal p…		mmu04115,p53 signaling pathway	G2 and S phase-expressed protein 1 OS=Mus musculus OX=10090 GN=Gtse1 PE=1 SV=2
Q8R2Q4	Gfm2	1.3	0.0461	0.0480148	GO:0043933,macromolecular complex subunit organization|GO:1903008,organelle disassembly|GO:0032790,ribosome disassembly|GO:0044249,cellular biosynthetic process|GO:0034641,cellular nitrogen compound metabolic process|GO:0006807,nitrogen compound metabolic process|GO:0016043,cellular component organization|GO:0034645,cellular macromolecule biosynthetic process|GO:1901576,organic substance biosynth…	GO:0005737,cytoplasm|GO:0043231,intracellular membrane-bounded organelle|GO:0044464,cell part|GO:0043229,intracellular organelle|GO:0005739,mitochondrion|GO:0005622,intracellular|GO:0044444,cytoplasmic part|GO:0005623,cell|GO:0044424,intracellular part|GO:0043227,membrane-bounded organelle|GO:0043226,organelle	GO:0035639,purine ribonucleoside triphosphate binding|GO:0005488,binding|GO:0043167,ion binding|GO:1901363,heterocyclic compound binding|GO:1901265,nucleoside phosphate binding|GO:0001882,nucleoside binding|GO:0043168,anion binding|GO:0016462,pyrophosphatase activity|GO:0000166,nucleotide binding|GO:0032561,guanyl ribonucleotide binding|GO:0001883,purine nucleoside binding|GO:0032549,ribonucleosi…		Ribosome-releasing factor 2, mitochondrial OS=Mus musculus OX=10090 GN=Gfm2 PE=1 SV=2
Q8R366	Igsf8	1.29	0.0109	0.0249143	GO:0040011,locomotion|GO:0040012,regulation of locomotion|GO:0051674,localization of cell|GO:0048870,cell motility|GO:0065007,biological regulation|GO:0006928,movement of cell or subcellular component|GO:0050794,regulation of cellular process|GO:0051270,regulation of cellular component movement|GO:2000145,regulation of cell motility|GO:0051179,localization|GO:0044763,single-organism cellular proc…	GO:0030424,axon|GO:0071944,cell periphery|GO:0045202,synapse|GO:0043227,membrane-bounded organelle|GO:0043226,organelle|GO:0031224,intrinsic component of membrane|GO:1903561,extracellular vesicle|GO:0070062,extracellular exosome|GO:0043209,myelin sheath|GO:0016021,integral component of membrane|GO:0016020,membrane|GO:0031988,membrane-bounded vesicle|GO:0097458,neuron part|GO:0043005,neuron projec…	GO:0005488,binding|GO:0005515,protein binding		Immunoglobulin superfamily member 8 OS=Mus musculus OX=10090 GN=Igsf8 PE=1 SV=2
Q8R4R6	Nup35	1.03	0.0267	0.03752	GO:0015931,nucleobase-containing compound transport|GO:0008104,protein localization|GO:0051028,mRNA transport|GO:0044699,single-organism process|GO:0051179,localization|GO:0071705,nitrogen compound transport|GO:0071702,organic substance transport|GO:0033036,macromolecule localization|GO:0009987,cellular process|GO:0006810,transport|GO:0045184,establishment of protein localization|GO:0044765,singl…	GO:0005635,nuclear envelope|GO:0031975,envelope|GO:0043229,intracellular organelle|GO:0043227,membrane-bounded organelle|GO:0043226,organelle|GO:0031224,intrinsic component of membrane|GO:0046930,pore complex|GO:0031090,organelle membrane|GO:0016021,integral component of membrane|GO:0016020,membrane|GO:0031965,nuclear membrane|GO:0031967,organelle envelope|GO:0012505,endomembrane system|GO:004323…	GO:0043168,anion binding|GO:0005515,protein binding|GO:0005215,transporter activity|GO:0005543,phospholipid binding|GO:0097159,organic cyclic compound binding|GO:0008289,lipid binding|GO:0003697,single-stranded DNA binding|GO:0046983,protein dimerization activity|GO:0005488,binding|GO:0003676,nucleic acid binding|GO:0003677,DNA binding|GO:0005487,nucleocytoplasmic transporter activity|GO:0043167,…	mmu03013,RNA transport	Nucleoporin NUP35 OS=Mus musculus OX=10090 GN=Nup35 PE=1 SV=2
Q91WG4	Elp2	1.46	0.000581	0.004067	GO:0080090,regulation of primary metabolic process|GO:0019222,regulation of metabolic process|GO:0048583,regulation of response to stimulus|GO:0007165,signal transduction|GO:1901576,organic substance biosynthetic process|GO:1901362,organic cyclic compound biosynthetic process|GO:0071840,cellular component organization or biogenesis|GO:0051716,cellular response to stimulus|GO:0010604,positive regu…	GO:0031248,protein acetyltransferase complex|GO:0008023,transcription elongation factor complex|GO:0031974,membrane-enclosed lumen|GO:0043229,intracellular organelle|GO:0043227,membrane-bounded organelle|GO:0043226,organelle|GO:0005737,cytoplasm|GO:0000123,histone acetyltransferase complex|GO:0005634,nucleus|GO:0005654,nucleoplasm|GO:0044451,nucleoplasm part|GO:1902493,acetyltransferase complex|G…	GO:0019899,enzyme binding|GO:0000993,RNA polymerase II core binding|GO:0070063,RNA polymerase binding|GO:0019900,kinase binding|GO:0030234,enzyme regulator activity|GO:0061134,peptidase regulator activity|GO:0061133,endopeptidase activator activity|GO:0043175,RNA polymerase core enzyme binding|GO:0001098,basal transcription machinery binding|GO:0001099,basal RNA polymerase II transcription machin…		Elongator complex protein 2 OS=Mus musculus OX=10090 GN=Elp2 PE=1 SV=1
Q91XW8	Fkbp6	1.27	0.00647	0.0190695	GO:0006457,protein folding|GO:0009892,negative regulation of metabolic process|GO:0019222,regulation of metabolic process|GO:0030154,cell differentiation|GO:0019953,sexual reproduction|GO:1903046,meiotic cell cycle process|GO:0090304,nucleic acid metabolic process|GO:0010629,negative regulation of gene expression|GO:0006807,nitrogen compound metabolic process|GO:0022402,cell cycle process|GO:0018…	GO:0005783,endoplasmic reticulum|GO:0031974,membrane-enclosed lumen|GO:0005789,endoplasmic reticulum membrane|GO:0042175,nuclear outer membrane-endoplasmic reticulum membrane network|GO:0043229,intracellular organelle|GO:0043228,non-membrane-bounded organelle|GO:0000228,nuclear chromosome|GO:0043227,membrane-bounded organelle|GO:0043226,organelle|GO:0005737,cytoplasm|GO:0031090,organelle membrane…	GO:0016853,isomerase activity|GO:0031072,heat shock protein binding|GO:1901363,heterocyclic compound binding|GO:0016859,cis-trans isomerase activity|GO:0003824,catalytic activity|GO:0005528,FK506 binding|GO:0005515,protein binding|GO:0003755,peptidyl-prolyl cis-trans isomerase activity|GO:0097159,organic cyclic compound binding|GO:0008144,drug binding|GO:0051879,Hsp90 protein binding|GO:0005527,m…		Inactive peptidyl-prolyl cis-trans isomerase FKBP6 OS=Mus musculus OX=10090 GN=Fkbp6 PE=1 SV=1
Q91ZW2	Pofut1	1.26	0.0313	0.0402182	GO:0044707,single-multicellular organism process|GO:0034645,cellular macromolecule biosynthetic process|GO:0009101,glycoprotein biosynthetic process|GO:0009059,macromolecule biosynthetic process|GO:0008152,metabolic process|GO:0009790,embryo development|GO:0072359,circulatory system development|GO:0009792,embryo development ending in birth or egg hatching|GO:0023052,signaling|GO:0007165,signal tr…	GO:0005737,cytoplasm|GO:0005783,endoplasmic reticulum|GO:0016020,membrane|GO:0044464,cell part|GO:0044444,cytoplasmic part|GO:0005623,cell|GO:0005622,intracellular|GO:0043229,intracellular organelle|GO:0012505,endomembrane system|GO:0044424,intracellular part|GO:0043227,membrane-bounded organelle|GO:0043226,organelle|GO:0043231,intracellular membrane-bounded organelle	GO:0008417,fucosyltransferase activity|GO:0003824,catalytic activity|GO:0016740,transferase activity|GO:0016757,transferase activity, transferring glycosyl groups|GO:0016758,transferase activity, transferring hexosyl groups|GO:0046922,peptide-O-fucosyltransferase activity	mmu00514,Other types of O-glycan biosynthesis	GDP-fucose protein O-fucosyltransferase 1 OS=Mus musculus OX=10090 GN=Pofut1 PE=1 SV=1
Q921F4	Hnrnpll	6.79	4.65e-07	1.736e-05	GO:0080090,regulation of primary metabolic process|GO:0019222,regulation of metabolic process|GO:0031325,positive regulation of cellular metabolic process|GO:0031323,regulation of cellular metabolic process|GO:0090304,nucleic acid metabolic process|GO:0034641,cellular nitrogen compound metabolic process|GO:0010628,positive regulation of gene expression|GO:0043170,macromolecule metabolic process|G…	GO:0032991,macromolecular complex|GO:0043231,intracellular membrane-bounded organelle|GO:0005634,nucleus|GO:0016020,membrane|GO:0044464,cell part|GO:0005623,cell|GO:0030529,intracellular ribonucleoprotein complex|GO:0043229,intracellular organelle|GO:0044424,intracellular part|GO:0005622,intracellular|GO:0043227,membrane-bounded organelle|GO:0043226,organelle|GO:1990904,ribonucleoprotein complex	GO:0005488,binding|GO:0097159,organic cyclic compound binding|GO:0044822,poly(A) RNA binding|GO:0000166,nucleotide binding|GO:0036094,small molecule binding|GO:0003723,RNA binding|GO:0003676,nucleic acid binding|GO:1901363,heterocyclic compound binding|GO:1901265,nucleoside phosphate binding|GO:0003729,mRNA binding		Heterogeneous nuclear ribonucleoprotein L-like OS=Mus musculus OX=10090 GN=Hnrnpll PE=1 SV=3
Q921G8	Tubgcp2	5.83	2.59e-07	1.4504e-05	GO:0006996,organelle organization|GO:0007017,microtubule-based process|GO:0007010,cytoskeleton organization|GO:0009987,cellular process|GO:0016043,cellular component organization|GO:1902589,single-organism organelle organization|GO:0044763,single-organism cellular process|GO:0071840,cellular component organization or biogenesis|GO:0000226,microtubule cytoskeleton organization|GO:0044699,single-or…	GO:0031974,membrane-enclosed lumen|GO:0043229,intracellular organelle|GO:0043228,non-membrane-bounded organelle|GO:0005874,microtubule|GO:0005815,microtubule organizing center|GO:0043227,membrane-bounded organelle|GO:0043226,organelle|GO:0005856,cytoskeleton|GO:0005819,spindle|GO:0031981,nuclear lumen|GO:0005813,centrosome|GO:0005634,nucleus|GO:0016020,membrane|GO:0000922,spindle pole|GO:0005654,…	GO:0015631,tubulin binding|GO:0005200,structural constituent of cytoskeleton|GO:0008092,cytoskeletal protein binding|GO:0051011,microtubule minus-end binding|GO:0005198,structural molecule activity|GO:0005488,binding|GO:0005515,protein binding|GO:0043015,gamma-tubulin binding|GO:0008017,microtubule binding		Gamma-tubulin complex component 2 OS=Mus musculus OX=10090 GN=Tubgcp2 PE=1 SV=2
Q99J21	Mcoln1	3.1	0.0117	0.0256941	GO:0051238,sequestering of metal ion|GO:0050801,ion homeostasis|GO:0055065,metal ion homeostasis|GO:0051282,regulation of sequestering of calcium ion|GO:0051283,negative regulation of sequestering of calcium ion|GO:0032845,negative regulation of homeostatic process|GO:0032844,regulation of homeostatic process|GO:0042592,homeostatic process|GO:0055074,calcium ion homeostasis|GO:0051641,cellular lo…	GO:0016020,membrane|GO:0000323,lytic vacuole|GO:0043229,intracellular organelle|GO:0071944,cell periphery|GO:0043227,membrane-bounded organelle|GO:0043226,organelle|GO:0031224,intrinsic component of membrane|GO:0010008,endosome membrane|GO:0005737,cytoplasm|GO:0044446,intracellular organelle part|GO:0031090,organelle membrane|GO:0005773,vacuole|GO:0016021,integral component of membrane|GO:0005770…	GO:0005261,cation channel activity|GO:0005262,calcium channel activity|GO:0015085,calcium ion transmembrane transporter activity|GO:0015278,calcium-release channel activity|GO:0015276,ligand-gated ion channel activity|GO:0072509,divalent inorganic cation transmembrane transporter activity|GO:0022803,passive transmembrane transporter activity|GO:0046873,metal ion transmembrane transporter activity…	mmu04142,Lysosome	Mucolipin-1 OS=Mus musculus OX=10090 GN=Mcoln1 PE=1 SV=1
Q99J47	Dhrs7b	1.08	0.0248	0.03752	GO:0008152,metabolic process|GO:0044710,single-organism metabolic process|GO:0044699,single-organism process|GO:0055114,oxidation-reduction process	GO:0005783,endoplasmic reticulum|GO:0005789,endoplasmic reticulum membrane|GO:0042175,nuclear outer membrane-endoplasmic reticulum membrane network|GO:0043229,intracellular organelle|GO:0043227,membrane-bounded organelle|GO:0043226,organelle|GO:0031224,intrinsic component of membrane|GO:0005737,cytoplasm|GO:0031090,organelle membrane|GO:0016021,integral component of membrane|GO:0016020,membrane|G…	GO:0003824,catalytic activity|GO:0016491,oxidoreductase activity		Dehydrogenase/reductase SDR family member 7B OS=Mus musculus OX=10090 GN=Dhrs7b PE=1 SV=1
Q99J79	Ddb2	1.49	0.0146	0.0276267	GO:0035518,histone H2A monoubiquitination|GO:0009628,response to abiotic stimulus|GO:0071482,cellular response to light stimulus|GO:0006290,pyrimidine dimer repair|GO:0043933,macromolecular complex subunit organization|GO:0009314,response to radiation|GO:0010390,histone monoubiquitination|GO:0090304,nucleic acid metabolic process|GO:0034641,cellular nitrogen compound metabolic process|GO:0070914,…	GO:0031974,membrane-enclosed lumen|GO:0043229,intracellular organelle|GO:0043227,membrane-bounded organelle|GO:0043226,organelle|GO:0030054,cell junction|GO:0031981,nuclear lumen|GO:0005634,nucleus|GO:0080008,Cul4-RING E3 ubiquitin ligase complex|GO:0005654,nucleoplasm|GO:1902494,catalytic complex|GO:1990234,transferase complex|GO:0031461,cullin-RING ubiquitin ligase complex|GO:0031465,Cul4B-RING…	GO:0019787,ubiquitin-like protein transferase activity|GO:0097159,organic cyclic compound binding|GO:1901363,heterocyclic compound binding|GO:0003824,catalytic activity|GO:0016740,transferase activity|GO:0005488,binding|GO:0003676,nucleic acid binding|GO:0003677,DNA binding|GO:0004842,ubiquitin-protein transferase activity|GO:0003684,damaged DNA binding|GO:0005515,protein binding|GO:0044877,macro…	mmu03420,Nucleotide excision repair|mmu04120,Ubiquitin mediated proteolysis|mmu05161,Hepatitis B|mmu04115,p53 signaling pathway	DNA damage-binding protein 2 OS=Mus musculus OX=10090 GN=Ddb2 PE=1 SV=1
Q9CRB6	Tppp3	1.21	0.0188	0.0323938	GO:0022607,cellular component assembly|GO:0070271,protein complex biogenesis|GO:0043933,macromolecular complex subunit organization|GO:0000226,microtubule cytoskeleton organization|GO:0034622,cellular macromolecular complex assembly|GO:0071840,cellular component organization or biogenesis|GO:0071822,protein complex subunit organization|GO:0016043,cellular component organization|GO:0065003,macromo…	GO:0043229,intracellular organelle|GO:0043228,non-membrane-bounded organelle|GO:0005874,microtubule|GO:0043226,organelle|GO:0005856,cytoskeleton|GO:0031982,vesicle|GO:0043227,membrane-bounded organelle|GO:0031988,membrane-bounded vesicle|GO:0044430,cytoskeletal part|GO:0005737,cytoplasm|GO:0015630,microtubule cytoskeleton|GO:0032991,macromolecular complex|GO:1903561,extracellular vesicle|GO:00700…	GO:0015631,tubulin binding|GO:0005488,binding|GO:0005515,protein binding|GO:0008092,cytoskeletal protein binding		Tubulin polymerization-promoting protein family member 3 OS=Mus musculus OX=10090 GN=Tppp3 PE=1 SV=1
Q9CRD2	Emc2	1.12	0.0147	0.0276267	GO:0006457,protein folding|GO:0009987,cellular process|GO:0034975,protein folding in endoplasmic reticulum	GO:0098796,membrane protein complex|GO:0005783,endoplasmic reticulum|GO:0031974,membrane-enclosed lumen|GO:0005789,endoplasmic reticulum membrane|GO:0042175,nuclear outer membrane-endoplasmic reticulum membrane network|GO:0043229,intracellular organelle|GO:0043228,non-membrane-bounded organelle|GO:0031301,integral component of organelle membrane|GO:0031300,intrinsic component of organelle membran…			ER membrane protein complex subunit 2 OS=Mus musculus OX=10090 GN=Emc2 PE=1 SV=1
Q9CX56	Psmd8	1.14	0.00508	0.0167341	GO:0033157,regulation of intracellular protein transport|GO:0008104,protein localization|GO:0032388,positive regulation of intracellular transport|GO:0060341,regulation of cellular localization|GO:0033043,regulation of organelle organization|GO:1903651,positive regulation of cytoplasmic transport|GO:0032386,regulation of intracellular transport|GO:0051649,establishment of localization in cell|GO:…	GO:0022624,proteasome accessory complex|GO:0043229,intracellular organelle|GO:0000502,proteasome complex|GO:0043227,membrane-bounded organelle|GO:0043226,organelle|GO:0005838,proteasome regulatory particle|GO:0031982,vesicle|GO:0005634,nucleus|GO:0031988,membrane-bounded vesicle|GO:0032991,macromolecular complex|GO:1903561,extracellular vesicle|GO:0070062,extracellular exosome|GO:0043234,protein …		mmu05169,Epstein-Barr virus infection|mmu03050,Proteasome	26S proteasome non-ATPase regulatory subunit 8 OS=Mus musculus OX=10090 GN=Psmd8 PE=1 SV=2
Q9CXG3	Ppil4	3.52	0.0316	0.0402182	GO:0019220,regulation of phosphate metabolic process|GO:0080090,regulation of primary metabolic process|GO:0019222,regulation of metabolic process|GO:0070816,phosphorylation of RNA polymerase II C-terminal domain|GO:0031323,regulation of cellular metabolic process|GO:0031326,regulation of cellular biosynthetic process|GO:0090304,nucleic acid metabolic process|GO:0044249,cellular biosynthetic proc…	GO:0043231,intracellular membrane-bounded organelle|GO:0005634,nucleus|GO:0044464,cell part|GO:0005623,cell|GO:0005622,intracellular|GO:0043229,intracellular organelle|GO:0044424,intracellular part|GO:0043227,membrane-bounded organelle|GO:0043226,organelle|GO:0005737,cytoplasm|GO:0044446,intracellular organelle part|GO:0005829,cytosol|GO:0031981,nuclear lumen|GO:0043233,organelle lumen|GO:0044444…	GO:0016853,isomerase activity|GO:0097159,organic cyclic compound binding|GO:0044822,poly(A) RNA binding|GO:1901265,nucleoside phosphate binding|GO:0016859,cis-trans isomerase activity|GO:0036094,small molecule binding|GO:0003824,catalytic activity|GO:0003723,RNA binding|GO:0003755,peptidyl-prolyl cis-trans isomerase activity|GO:0000166,nucleotide binding|GO:1901363,heterocyclic compound binding|G…		Peptidyl-prolyl cis-trans isomerase-like 4 OS=Mus musculus OX=10090 GN=Ppil4 PE=1 SV=2
Q9CYH2	Fam213a	1.18	0.00582	0.018624	GO:0008152,metabolic process|GO:0030154,cell differentiation|GO:0050789,regulation of biological process|GO:0044699,single-organism process|GO:0002761,regulation of myeloid leukocyte differentiation|GO:0044710,single-organism metabolic process|GO:0048869,cellular developmental process|GO:0002573,myeloid leukocyte differentiation|GO:0048513,animal organ development|GO:0002682,regulation of immune …	GO:0043231,intracellular membrane-bounded organelle|GO:0005737,cytoplasm|GO:0005622,intracellular|GO:0043230,extracellular organelle|GO:0031982,vesicle|GO:0044421,extracellular region part|GO:0043227,membrane-bounded organelle|GO:0044464,cell part|GO:0044444,cytoplasmic part|GO:0005739,mitochondrion|GO:0031988,membrane-bounded vesicle|GO:0043229,intracellular organelle|GO:0005576,extracellular re…	GO:0016209,antioxidant activity		Peroxiredoxin-like 2A OS=Mus musculus OX=10090 GN=Prxl2a PE=1 SV=2
Q9CZ30	Ola1	1.3	0.0405	0.0449098	GO:0009141,nucleoside triphosphate metabolic process|GO:0009144,purine nucleoside triphosphate metabolic process|GO:0009167,purine ribonucleoside monophosphate metabolic process|GO:0034641,cellular nitrogen compound metabolic process|GO:0006807,nitrogen compound metabolic process|GO:0044281,small molecule metabolic process|GO:0009161,ribonucleoside monophosphate metabolic process|GO:0009123,nucle…	GO:0031974,membrane-enclosed lumen|GO:0043229,intracellular organelle|GO:0043228,non-membrane-bounded organelle|GO:0005815,microtubule organizing center|GO:0043227,membrane-bounded organelle|GO:0043226,organelle|GO:0005856,cytoskeleton|GO:0070062,extracellular exosome|GO:0031981,nuclear lumen|GO:0005730,nucleolus|GO:0005813,centrosome|GO:0005634,nucleus|GO:0016020,membrane|GO:0031988,membrane-bou…	GO:0035639,purine ribonucleoside triphosphate binding|GO:0044877,macromolecular complex binding|GO:0005488,binding|GO:0016887,ATPase activity|GO:0043167,ion binding|GO:1901363,heterocyclic compound binding|GO:0001883,purine nucleoside binding|GO:0001882,nucleoside binding|GO:0043168,anion binding|GO:0043169,cation binding|GO:0016462,pyrophosphatase activity|GO:0000166,nucleotide binding|GO:003256…		Obg-like ATPase 1 OS=Mus musculus OX=10090 GN=Ola1 PE=1 SV=1
Q9D0C4	Trmt5	2.11	0.0134	0.0272873	GO:0009451,RNA modification|GO:0090304,nucleic acid metabolic process|GO:0034641,cellular nitrogen compound metabolic process|GO:0006807,nitrogen compound metabolic process|GO:0034660,ncRNA metabolic process|GO:1901360,organic cyclic compound metabolic process|GO:0034470,ncRNA processing|GO:0030488,tRNA methylation|GO:0044260,cellular macromolecule metabolic process|GO:0071704,organic substance m…	GO:0005737,cytoplasm|GO:0043231,intracellular membrane-bounded organelle|GO:0043233,organelle lumen|GO:0005634,nucleus|GO:0044464,cell part|GO:0044444,cytoplasmic part|GO:0031974,membrane-enclosed lumen|GO:0005622,intracellular|GO:0044446,intracellular organelle part|GO:0070013,intracellular organelle lumen|GO:0043229,intracellular organelle|GO:0005739,mitochondrion|GO:0044429,mitochondrial part|…	GO:0003824,catalytic activity|GO:0008757,S-adenosylmethionine-dependent methyltransferase activity|GO:0016423,tRNA (guanine) methyltransferase activity|GO:0008173,RNA methyltransferase activity|GO:0016740,transferase activity|GO:0016741,transferase activity, transferring one-carbon groups|GO:0008175,tRNA methyltransferase activity|GO:0008168,methyltransferase activity|GO:0052906,tRNA (guanine(37)…		tRNA (guanine(37)-N1)-methyltransferase OS=Mus musculus OX=10090 GN=Trmt5 PE=1 SV=1
Q9D1R9	Rpl34	1.05	0.0146	0.0276267	GO:0044249,cellular biosynthetic process|GO:0034641,cellular nitrogen compound metabolic process|GO:0006807,nitrogen compound metabolic process|GO:0034645,cellular macromolecule biosynthetic process|GO:1901576,organic substance biosynthetic process|GO:0044267,cellular protein metabolic process|GO:0044260,cellular macromolecule metabolic process|GO:0043043,peptide biosynthetic process|GO:0071704,o…	GO:0015934,large ribosomal subunit|GO:0022625,cytosolic large ribosomal subunit|GO:0031974,membrane-enclosed lumen|GO:0043229,intracellular organelle|GO:0043228,non-membrane-bounded organelle|GO:0022626,cytosolic ribosome|GO:0030529,intracellular ribonucleoprotein complex|GO:0043227,membrane-bounded organelle|GO:0043226,organelle|GO:0005737,cytoplasm|GO:0070062,extracellular exosome|GO:0031981,nu…	GO:0003735,structural constituent of ribosome|GO:0005198,structural molecule activity|GO:0005515,protein binding|GO:0097159,organic cyclic compound binding|GO:0045296,cadherin binding|GO:0003723,RNA binding|GO:0003676,nucleic acid binding|GO:0050839,cell adhesion molecule binding|GO:1901363,heterocyclic compound binding|GO:0005488,binding	mmu03010,Ribosome	60S ribosomal protein L34 OS=Mus musculus OX=10090 GN=Rpl34 PE=1 SV=2
Q9D722	Oser1	1.51	0.00641	0.0190695	GO:1901700,response to oxygen-containing compound|GO:1901701,cellular response to oxygen-containing compound|GO:0051716,cellular response to stimulus|GO:0009987,cellular process|GO:0070887,cellular response to chemical stimulus|GO:0042542,response to hydrogen peroxide|GO:0050896,response to stimulus|GO:0070301,cellular response to hydrogen peroxide|GO:0034614,cellular response to reactive oxygen …				Oxidative stress-responsive serine-rich protein 1 OS=Mus musculus OX=10090 GN=Oser1 PE=2 SV=1
Q9D9M5	Phospho2	5.6	0.0405	0.0449098	GO:0016311,dephosphorylation|GO:0009987,cellular process|GO:0044237,cellular metabolic process|GO:0006796,phosphate-containing compound metabolic process|GO:0008152,metabolic process|GO:0006793,phosphorus metabolic process		GO:0016787,hydrolase activity|GO:0033883,pyridoxal phosphatase activity|GO:0016791,phosphatase activity|GO:0043169,cation binding|GO:0016788,hydrolase activity, acting on ester bonds|GO:0043167,ion binding|GO:0042578,phosphoric ester hydrolase activity|GO:0003824,catalytic activity|GO:0005488,binding|GO:0046872,metal ion binding	mmu00750,Vitamin B6 metabolism|mmu01100,Metabolic pathways	Pyridoxal phosphate phosphatase PHOSPHO2 OS=Mus musculus OX=10090 GN=Phospho2 PE=1 SV=1
Q9DB20	Atp5o	1.08	0.00137	0.00730435	GO:0009167,purine ribonucleoside monophosphate metabolic process|GO:0009165,nucleotide biosynthetic process|GO:0009163,nucleoside biosynthetic process|GO:0009161,ribonucleoside monophosphate metabolic process|GO:1901362,organic cyclic compound biosynthetic process|GO:0042451,purine nucleoside biosynthetic process|GO:0009168,purine ribonucleoside monophosphate biosynthetic process|GO:0044710,singl…	GO:0044464,cell part|GO:0031090,organelle membrane|GO:0031975,envelope|GO:0043229,intracellular organelle|GO:0071944,cell periphery|GO:0031988,membrane-bounded vesicle|GO:0043227,membrane-bounded organelle|GO:0043226,organelle|GO:0005737,cytoplasm|GO:0045263,proton-transporting ATP synthase complex, coupling factor F(o)|GO:0031982,vesicle|GO:0098796,membrane protein complex|GO:0043209,myelin shea…	GO:0008144,drug binding|GO:0044877,macromolecular complex binding|GO:0005488,binding|GO:0016887,ATPase activity|GO:0042625,ATPase coupled ion transmembrane transporter activity|GO:0042626,ATPase activity, coupled to transmembrane movement of substances|GO:0016820,hydrolase activity, acting on acid anhydrides, catalyzing transmembrane movement of substances|GO:0046933,proton-transporting ATP synth…	mmu05016,Huntington's disease|mmu00190,Oxidative phosphorylation|mmu05010,Alzheimer's disease|mmu05012,Parkinson's disease|mmu01100,Metabolic pathways	ATP synthase subunit O, mitochondrial OS=Mus musculus OX=10090 GN=Atp5po PE=1 SV=1
Q9DBR7	Ppp1r12a	1.16	0.0483	0.0491782	GO:0051169,nuclear transport|GO:0019220,regulation of phosphate metabolic process|GO:0080090,regulation of primary metabolic process|GO:0019222,regulation of metabolic process|GO:0051049,regulation of transport|GO:0032386,regulation of intracellular transport|GO:0007165,signal transduction|GO:1901362,organic cyclic compound biosynthetic process|GO:0071840,cellular component organization or biogen…	GO:0015629,actin cytoskeleton|GO:1903293,phosphatase complex|GO:0043229,intracellular organelle|GO:0043228,non-membrane-bounded organelle|GO:0005924,cell-substrate adherens junction|GO:0005925,focal adhesion|GO:0072357,PTW/PP1 phosphatase complex|GO:0043226,organelle|GO:0030054,cell junction|GO:0030055,cell-substrate junction|GO:0005856,cytoskeleton|GO:0005813,centrosome|GO:0005815,microtubule or…	GO:0030234,enzyme regulator activity|GO:0019899,enzyme binding|GO:0019901,protein kinase binding|GO:0019900,kinase binding|GO:0071889,14-3-3 protein binding|GO:0005488,binding|GO:0005515,protein binding|GO:0004857,enzyme inhibitor activity|GO:0098772,molecular function regulator|GO:0019208,phosphatase regulator activity	mmu04510,Focal adhesion|mmu04024,cAMP signaling pathway|mmu04022,cGMP-PKG signaling pathway|mmu05205,Proteoglycans in cancer|mmu04611,Platelet activation|mmu04810,Regulation of actin cytoskeleton|mmu04921,Oxytocin signaling pathway|mmu04270,Vascular smooth muscle contraction	Protein phosphatase 1 regulatory subunit 12A OS=Mus musculus OX=10090 GN=Ppp1r12a PE=1 SV=2
Q9EQ80	Nif3l1	1.33	0.00423	0.0152826	GO:0080090,regulation of primary metabolic process|GO:0019222,regulation of metabolic process|GO:1901362,organic cyclic compound biosynthetic process|GO:1901360,organic cyclic compound metabolic process|GO:0010605,negative regulation of macromolecule metabolic process|GO:0010604,positive regulation of macromolecule metabolic process|GO:0048869,cellular developmental process|GO:0048518,positive re…	GO:0005737,cytoplasm|GO:0043231,intracellular membrane-bounded organelle|GO:0005634,nucleus|GO:0044464,cell part|GO:0044444,cytoplasmic part|GO:0005739,mitochondrion|GO:0005622,intracellular|GO:0043229,intracellular organelle|GO:0005623,cell|GO:0044424,intracellular part|GO:0043227,membrane-bounded organelle|GO:0043226,organelle	GO:0008134,transcription factor binding|GO:0005515,protein binding|GO:0042802,identical protein binding|GO:0005488,binding		NIF3-like protein 1 OS=Mus musculus OX=10090 GN=Nif3l1 PE=1 SV=4
Q9EQG7	Enpp5	1.48	0.0161	0.0290839	GO:0046434,organophosphate catabolic process|GO:0009166,nucleotide catabolic process|GO:0034641,cellular nitrogen compound metabolic process|GO:0006807,nitrogen compound metabolic process|GO:0044281,small molecule metabolic process|GO:0034655,nucleobase-containing compound catabolic process|GO:0044699,single-organism process|GO:1901361,organic cyclic compound catabolic process|GO:0044712,single-o…	GO:0031226,intrinsic component of plasma membrane|GO:0016021,integral component of membrane|GO:0016020,membrane|GO:0044464,cell part|GO:0005623,cell|GO:0071944,cell periphery|GO:0005887,integral component of plasma membrane|GO:0005886,plasma membrane|GO:0044425,membrane part|GO:0044459,plasma membrane part|GO:0031224,intrinsic component of membrane|GO:0005576,extracellular region	GO:0016787,hydrolase activity|GO:0016818,hydrolase activity, acting on acid anhydrides, in phosphorus-containing anhydrides|GO:0003824,catalytic activity|GO:0016817,hydrolase activity, acting on acid anhydrides|GO:0043167,ion binding|GO:0016462,pyrophosphatase activity|GO:0043169,cation binding|GO:0004551,nucleotide diphosphatase activity|GO:0046872,metal ion binding|GO:0005488,binding		Ectonucleotide pyrophosphatase/phosphodiesterase family member 5 OS=Mus musculus OX=10090 GN=Enpp5 PE=1 SV=3
Q9JHJ3	Glmp	2.58	0.0125	0.0264151	GO:0032774,RNA biosynthetic process|GO:0009893,positive regulation of metabolic process|GO:0019222,regulation of metabolic process|GO:0031328,positive regulation of cellular biosynthetic process|GO:0031326,regulation of cellular biosynthetic process|GO:0031325,positive regulation of cellular metabolic process|GO:0051173,positive regulation of nitrogen compound metabolic process|GO:0031323,regulat…	GO:0000323,lytic vacuole|GO:0043229,intracellular organelle|GO:0005634,nucleus|GO:0043227,membrane-bounded organelle|GO:0043226,organelle|GO:0031224,intrinsic component of membrane|GO:0005737,cytoplasm|GO:0044446,intracellular organelle part|GO:0031090,organelle membrane|GO:0005773,vacuole|GO:0016021,integral component of membrane|GO:0016020,membrane|GO:0005774,vacuolar membrane|GO:0044437,vacuol…	GO:0044212,transcription regulatory region DNA binding|GO:0001071,nucleic acid binding transcription factor activity|GO:0000989,transcription factor activity, transcription factor binding|GO:0003700,transcription factor activity, sequence-specific DNA binding|GO:0097159,organic cyclic compound binding|GO:0000981,RNA polymerase II transcription factor activity, sequence-specific DNA binding|GO:000…		Glycosylated lysosomal membrane protein OS=Mus musculus OX=10090 GN=Glmp PE=1 SV=1
Q9JIQ3	Diablo	1.12	0.0147	0.0276267	GO:0042221,response to chemical|GO:0044238,primary metabolic process|GO:0009893,positive regulation of metabolic process|GO:0019222,regulation of metabolic process|GO:0031325,positive regulation of cellular metabolic process|GO:0097190,apoptotic signaling pathway|GO:2001056,positive regulation of cysteine-type endopeptidase activity|GO:0097193,intrinsic apoptotic signaling pathway|GO:0043170,macr…	GO:0035631,CD40 receptor complex|GO:0044444,cytoplasmic part|GO:0031970,organelle envelope lumen|GO:0009898,cytoplasmic side of plasma membrane|GO:0031975,envelope|GO:0043229,intracellular organelle|GO:0071944,cell periphery|GO:0098552,side of membrane|GO:0031226,intrinsic component of plasma membrane|GO:0043226,organelle|GO:0031224,intrinsic component of membrane|GO:0005737,cytoplasm|GO:0044446,…		mmu04215,Apoptosis - multiple species|mmu04210,Apoptosis	Diablo homolog, mitochondrial OS=Mus musculus OX=10090 GN=Diablo PE=1 SV=2
Q9WVD4	Clcn5	1.01	0.0308	0.0402182	GO:0051049,regulation of transport|GO:0006820,anion transport|GO:0006821,chloride transport|GO:0034765,regulation of ion transmembrane transport|GO:0044070,regulation of anion transport|GO:1903959,regulation of anion transmembrane transport|GO:0050789,regulation of biological process|GO:0044699,single-organism process|GO:0051234,establishment of localization|GO:0051179,localization|GO:0065007,bio…	GO:0000323,lytic vacuole|GO:0043229,intracellular organelle|GO:0071944,cell periphery|GO:0005622,intracellular|GO:0043227,membrane-bounded organelle|GO:0043226,organelle|GO:0031224,intrinsic component of membrane|GO:0010008,endosome membrane|GO:0005737,cytoplasm|GO:0005764,lysosome|GO:0045177,apical part of cell|GO:0031090,organelle membrane|GO:0005773,vacuole|GO:0016021,integral component of mem…	GO:0035639,purine ribonucleoside triphosphate binding|GO:0005488,binding|GO:0000166,nucleotide binding|GO:1901363,heterocyclic compound binding|GO:0001883,purine nucleoside binding|GO:0001882,nucleoside binding|GO:0043168,anion binding|GO:0008509,anion transmembrane transporter activity|GO:0005524,ATP binding|GO:0043167,ion binding|GO:1901265,nucleoside phosphate binding|GO:0015103,inorganic anio…		H(+)/Cl(-) exchange transporter 5 OS=Mus musculus OX=10090 GN=Clcn5 PE=1 SV=2
Q9Z2Y8	Prosc	1.37	0.00967	0.0240676		GO:0043231,intracellular membrane-bounded organelle|GO:0005737,cytoplasm|GO:0005622,intracellular|GO:0043230,extracellular organelle|GO:0031982,vesicle|GO:0044421,extracellular region part|GO:0043227,membrane-bounded organelle|GO:0044464,cell part|GO:0044444,cytoplasmic part|GO:0005739,mitochondrion|GO:0031988,membrane-bounded vesicle|GO:0043229,intracellular organelle|GO:0005576,extracellular re…	GO:0043168,anion binding|GO:0097159,organic cyclic compound binding|GO:0043167,ion binding|GO:0048037,cofactor binding|GO:0030170,pyridoxal phosphate binding|GO:1901363,heterocyclic compound binding|GO:0005488,binding|GO:0019842,vitamin binding|GO:0036094,small molecule binding|GO:0070279,vitamin B6 binding		Pyridoxal phosphate homeostasis protein OS=Mus musculus OX=10090 GN=Plpbp PE=1 SV=1

## Sheet: down egulated
	Genename	Log2Foldchange	pvalue	FDR	Biological Process	Cell Component	Molecular Function	KEGG Pathways	description
P15864	Hist1h1c	-8.09	0.000762	0.00492211	GO:0080090,regulation of primary metabolic process|GO:0019222,regulation of metabolic process|GO:1901362,organic cyclic compound biosynthetic process|GO:0071840,cellular component organization or biogenesis|GO:0010605,negative regulation of macromolecule metabolic process|GO:0048519,negative regulation of biological process|GO:0060255,regulation of macromolecule metabolic process|GO:0065004,prote…	GO:0031974,membrane-enclosed lumen|GO:0044815,DNA packaging complex|GO:0043229,intracellular organelle|GO:0043228,non-membrane-bounded organelle|GO:0000785,chromatin|GO:0000786,nucleosome|GO:0000228,nuclear chromosome|GO:0043227,membrane-bounded organelle|GO:0043226,organelle|GO:0005719,nuclear euchromatin|GO:0031981,nuclear lumen|GO:0005634,nucleus|GO:0044454,nuclear chromosome part|GO:0005694,c…	GO:0043566,structure-specific DNA binding|GO:0005515,protein binding|GO:0097159,organic cyclic compound binding|GO:0044822,poly(A) RNA binding|GO:0031490,chromatin DNA binding|GO:0044877,macromolecular complex binding|GO:0003723,RNA binding|GO:0003676,nucleic acid binding|GO:0003677,DNA binding|GO:0003682,chromatin binding|GO:1901363,heterocyclic compound binding|GO:0005488,binding		Histone H1.2 OS=Mus musculus OX=10090 GN=H1-2 PE=1 SV=2
Q6PHU5	Sort1	-7.43	2.11e-07	1.4504e-05	GO:0019222,regulation of metabolic process|GO:0001503,ossification|GO:0007165,signal transduction|GO:0007166,cell surface receptor signaling pathway|GO:0007167,enzyme linked receptor protein signaling pathway|GO:0007169,transmembrane receptor protein tyrosine kinase signaling pathway|GO:0071840,cellular component organization or biogenesis|GO:0007218,neuropeptide signaling pathway|GO:0048869,cell…	GO:0042995,cell projection|GO:0016021,integral component of membrane|GO:0000323,lytic vacuole|GO:0005783,endoplasmic reticulum|GO:0030425,dendrite|GO:0005789,endoplasmic reticulum membrane|GO:0042175,nuclear outer membrane-endoplasmic reticulum membrane network|GO:0043229,intracellular organelle|GO:0071944,cell periphery|GO:0005905,clathrin-coated pit|GO:0005773,vacuole|GO:0030133,transport vesic…	GO:0030379,neurotensin receptor activity, non-G-protein coupled|GO:0038023,signaling receptor activity|GO:0005515,protein binding|GO:0019838,growth factor binding|GO:0019899,enzyme binding|GO:0010465,nerve growth factor receptor activity|GO:0060089,molecular transducer activity|GO:0004888,transmembrane signaling receptor activity|GO:0005030,neurotrophin receptor activity|GO:0004872,receptor activ…	mmu04142,Lysosome|mmu04722,Neurotrophin signaling pathway	Sortilin OS=Mus musculus OX=10090 GN=Sort1 PE=1 SV=1
Q8CFI7	Polr2b	-7.19	2.24e-05	0.0003136	GO:0032774,RNA biosynthetic process|GO:0090304,nucleic acid metabolic process|GO:0044249,cellular biosynthetic process|GO:0034641,cellular nitrogen compound metabolic process|GO:0006807,nitrogen compound metabolic process|GO:0034645,cellular macromolecule biosynthetic process|GO:1901362,organic cyclic compound biosynthetic process|GO:1901360,organic cyclic compound metabolic process|GO:0006139,nu…	GO:0030880,RNA polymerase complex|GO:0044464,cell part|GO:0031974,membrane-enclosed lumen|GO:0061695,transferase complex, transferring phosphorus-containing groups|GO:0016591,DNA-directed RNA polymerase II, holoenzyme|GO:0043227,membrane-bounded organelle|GO:0043226,organelle|GO:0031981,nuclear lumen|GO:0005634,nucleus|GO:0016020,membrane|GO:0005654,nucleoplasm|GO:0044451,nucleoplasm part|GO:0005…	GO:0001055,RNA polymerase II activity|GO:0034062,5'-3' RNA polymerase activity|GO:0044877,macromolecular complex binding|GO:0005488,binding|GO:0003676,nucleic acid binding|GO:0003677,DNA binding|GO:1901363,heterocyclic compound binding|GO:0001882,nucleoside binding|GO:0043169,cation binding|GO:0043167,ion binding|GO:0016740,transferase activity|GO:0032549,ribonucleoside binding|GO:0046872,metal i…	mmu01100,Metabolic pathways|mmu05169,Epstein-Barr virus infection|mmu00230,Purine metabolism|mmu00240,Pyrimidine metabolism|mmu05016,Huntington's disease|mmu03020,RNA polymerase	DNA-directed RNA polymerase II subunit RPB2 OS=Mus musculus OX=10090 GN=Polr2b PE=1 SV=2
P97429	Anxa4	-7.18	2.81e-05	0.000349689	GO:0008104,protein localization|GO:0080090,regulation of primary metabolic process|GO:0019222,regulation of metabolic process|GO:0051048,negative regulation of secretion|GO:0051049,regulation of transport|GO:0007165,signal transduction|GO:0007166,cell surface receptor signaling pathway|GO:1901362,organic cyclic compound biosynthetic process|GO:1901360,organic cyclic compound metabolic process|GO:…	GO:0098590,plasma membrane region|GO:0016020,membrane|GO:0044421,extracellular region part|GO:0031975,envelope|GO:0043229,intracellular organelle|GO:0071944,cell periphery|GO:0043227,membrane-bounded organelle|GO:0043226,organelle|GO:0005737,cytoplasm|GO:0045177,apical part of cell|GO:0070062,extracellular exosome|GO:0005634,nucleus|GO:0005635,nuclear envelope|GO:0031988,membrane-bounded vesicle|…	GO:0043168,anion binding|GO:0043169,cation binding|GO:0048306,calcium-dependent protein binding|GO:0008134,transcription factor binding|GO:0005543,phospholipid binding|GO:0005544,calcium-dependent phospholipid binding|GO:0008289,lipid binding|GO:0051059,NF-kappaB binding|GO:0043167,ion binding|GO:0005509,calcium ion binding|GO:0005515,protein binding|GO:0046872,metal ion binding|GO:0042802,identi…		Annexin A4 OS=Mus musculus OX=10090 GN=Anxa4 PE=1 SV=4
Q6B966	Nlrp14	-6.93	1.19e-05	0.000224	GO:0030154,cell differentiation|GO:0019953,sexual reproduction|GO:0007275,multicellular organism development|GO:0044699,single-organism process|GO:0000003,reproduction|GO:0048869,cellular developmental process|GO:0007276,gamete generation|GO:0032502,developmental process|GO:0032501,multicellular organismal process|GO:0048609,multicellular organismal reproductive process|GO:0032504,multicellular o…		GO:0043168,anion binding|GO:0005488,binding|GO:0030554,adenyl nucleotide binding|GO:0035639,purine ribonucleoside triphosphate binding|GO:0097367,carbohydrate derivative binding|GO:1901363,heterocyclic compound binding|GO:1901265,nucleoside phosphate binding|GO:0000166,nucleotide binding|GO:0036094,small molecule binding|GO:0032553,ribonucleotide binding|GO:0032559,adenyl ribonucleotide binding|G…		NACHT, LRR and PYD domains-containing protein 14 OS=Mus musculus OX=10090 GN=Nlrp14 PE=1 SV=2
O70479	Tnfaip1	-5.72	6.72e-06	0.00018816	GO:0080090,regulation of primary metabolic process|GO:0019222,regulation of metabolic process|GO:2000112,regulation of cellular macromolecule biosynthetic process|GO:0048585,negative regulation of response to stimulus|GO:0048583,regulation of response to stimulus|GO:0007266,Rho protein signal transduction|GO:0007165,signal transduction|GO:0071840,cellular component organization or biogenesis|GO:0…	GO:0031974,membrane-enclosed lumen|GO:0043229,intracellular organelle|GO:0043228,non-membrane-bounded organelle|GO:0043227,membrane-bounded organelle|GO:0043226,organelle|GO:0005737,cytoplasm|GO:0031981,nuclear lumen|GO:0005730,nucleolus|GO:0005634,nucleus|GO:1902494,catalytic complex|GO:0012505,endomembrane system|GO:1990234,transferase complex|GO:0031461,cullin-RING ubiquitin ligase complex|GO:…	GO:0019787,ubiquitin-like protein transferase activity|GO:0031267,small GTPase binding|GO:0051020,GTPase binding|GO:0017048,Rho GTPase binding|GO:0017049,GTP-Rho binding|GO:0003824,catalytic activity|GO:0016740,transferase activity|GO:0019899,enzyme binding|GO:0005515,protein binding|GO:0005488,binding|GO:0017016,Ras GTPase binding|GO:0004842,ubiquitin-protein transferase activity|GO:0019904,prot…		BTB/POZ domain-containing adapter for CUL3-mediated RhoA degradation protein 2 OS=Mus musculus OX=10090 GN=Tnfaip1 PE=2 SV=1
Q69ZU6	Thsd7a	-5.14	0.000363	0.003388	GO:0032502,developmental process|GO:0032501,multicellular organismal process|GO:0009653,anatomical structure morphogenesis|GO:0044707,single-multicellular organism process|GO:0048869,cellular developmental process|GO:0001568,blood vessel development|GO:0030154,cell differentiation|GO:0001944,vasculature development|GO:0044767,single-organism developmental process|GO:0044763,single-organism cellul…	GO:0043230,extracellular organelle|GO:0031982,vesicle|GO:0044421,extracellular region part|GO:0043227,membrane-bounded organelle|GO:0016021,integral component of membrane|GO:0016020,membrane|GO:0044464,cell part|GO:0005623,cell|GO:0031988,membrane-bounded vesicle|GO:0071944,cell periphery|GO:0005576,extracellular region|GO:0005886,plasma membrane|GO:0044425,membrane part|GO:1903561,extracellular …			Thrombospondin type-1 domain-containing protein 7A OS=Mus musculus OX=10090 GN=Thsd7a PE=1 SV=2
A3KGV1	Odf2	-4.79	0.0496	0.0496	GO:0022604,regulation of cell morphogenesis|GO:0048232,male gamete generation|GO:0033043,regulation of organelle organization|GO:0030030,cell projection organization|GO:0030031,cell projection assembly|GO:0030154,cell differentiation|GO:0048468,cell development|GO:0019953,sexual reproduction|GO:0051128,regulation of cellular component organization|GO:0060491,regulation of cell projection assembly…	GO:0043229,intracellular organelle|GO:0043228,non-membrane-bounded organelle|GO:0005929,cilium|GO:0005815,microtubule organizing center|GO:0005874,microtubule|GO:0043226,organelle|GO:0001520,outer dense fiber|GO:0005856,cytoskeleton|GO:0036064,ciliary basal body|GO:0005819,spindle|GO:0005813,centrosome|GO:0005634,nucleus|GO:0044444,cytoplasmic part|GO:0005814,centriole|GO:0000922,spindle pole|GO:…	GO:0005200,structural constituent of cytoskeleton|GO:0017137,Rab GTPase binding|GO:0019899,enzyme binding|GO:0017016,Ras GTPase binding|GO:0031267,small GTPase binding|GO:0051020,GTPase binding|GO:0005488,binding|GO:0005515,protein binding|GO:0005198,structural molecule activity		Outer dense fiber protein 2 OS=Mus musculus OX=10090 GN=Odf2 PE=1 SV=1
Q8VDF2	Uhrf1	-4.6	1.33e-05	0.000224	GO:0080090,regulation of primary metabolic process|GO:0019222,regulation of metabolic process|GO:0010390,histone monoubiquitination|GO:1901362,organic cyclic compound biosynthetic process|GO:0071840,cellular component organization or biogenesis|GO:0044710,single-organism metabolic process|GO:0010605,negative regulation of macromolecule metabolic process|GO:0010604,positive regulation of macromole…	GO:0031974,membrane-enclosed lumen|GO:0043229,intracellular organelle|GO:0043228,non-membrane-bounded organelle|GO:0000785,chromatin|GO:0000228,nuclear chromosome|GO:0043227,membrane-bounded organelle|GO:0043226,organelle|GO:0034399,nuclear periphery|GO:0031981,nuclear lumen|GO:0005634,nucleus|GO:0005654,nucleoplasm|GO:0044454,nuclear chromosome part|GO:0005657,replication fork|GO:0016363,nuclear…	GO:0042393,histone binding|GO:0035064,methylated histone binding|GO:0001159,core promoter proximal region DNA binding|GO:0031491,nucleosome binding|GO:0031493,nucleosomal histone binding|GO:0044877,macromolecular complex binding|GO:0008270,zinc ion binding|GO:0003676,nucleic acid binding|GO:0003677,DNA binding|GO:0043167,ion binding|GO:1901363,heterocyclic compound binding|GO:1901265,nucleoside p…		E3 ubiquitin-protein ligase UHRF1 OS=Mus musculus OX=10090 GN=Uhrf1 PE=1 SV=2
P12246	Apcs	-4.18	0.0463	0.0480148	GO:0080090,regulation of primary metabolic process|GO:0019222,regulation of metabolic process|GO:0030224,monocyte differentiation|GO:0052203,modulation of catalytic activity in other organism involved in symbiotic interaction|GO:0051701,interaction with host|GO:0052205,modulation of molecular function in other organism involved in symbiotic interaction|GO:0052204,negative regulation of molecular …	GO:0031012,extracellular matrix|GO:0043229,intracellular organelle|GO:0043227,membrane-bounded organelle|GO:0043226,organelle|GO:0070062,extracellular exosome|GO:0005634,nucleus|GO:0072562,blood microparticle|GO:0031988,membrane-bounded vesicle|GO:0031982,vesicle|GO:0032991,macromolecular complex|GO:1903561,extracellular vesicle|GO:0005615,extracellular space|GO:0043234,protein complex|GO:0043230…	GO:0005488,binding|GO:0043169,cation binding|GO:0030246,carbohydrate binding|GO:0043167,ion binding|GO:0046790,virion binding|GO:0001848,complement binding|GO:0005509,calcium ion binding|GO:0005515,protein binding|GO:0001849,complement component C1q binding|GO:0046872,metal ion binding|GO:0001846,opsonin binding		Serum amyloid P-component OS=Mus musculus OX=10090 GN=Apcs PE=1 SV=2
Q9EST8	Nfkbiz	-2.75	0.0148	0.0276267	GO:0006954,inflammatory response|GO:0080090,regulation of primary metabolic process|GO:0019222,regulation of metabolic process|GO:0031326,regulation of cellular biosynthetic process|GO:0031323,regulation of cellular metabolic process|GO:0090304,nucleic acid metabolic process|GO:0044249,cellular biosynthetic process|GO:0034641,cellular nitrogen compound metabolic process|GO:0006807,nitrogen compou…	GO:0043231,intracellular membrane-bounded organelle|GO:0005634,nucleus|GO:0044464,cell part|GO:0005623,cell|GO:0005622,intracellular|GO:0043229,intracellular organelle|GO:0044424,intracellular part|GO:0043227,membrane-bounded organelle|GO:0043226,organelle|GO:0035770,ribonucleoprotein granule|GO:1990904,ribonucleoprotein complex|GO:0031974,membrane-enclosed lumen|GO:0043228,non-membrane-bounded o…	GO:0005515,protein binding|GO:0003712,transcription cofactor activity|GO:0005488,binding|GO:0000989,transcription factor activity, transcription factor binding|GO:0000988,transcription factor activity, protein binding	mmu05202,Transcriptional misregulation in cancer	NF-kappa-B inhibitor zeta OS=Mus musculus OX=10090 GN=Nfkbiz PE=1 SV=1
F8VPU2	Farp1	-2.7	0.000475	0.00354667	GO:0019220,regulation of phosphate metabolic process|GO:0080090,regulation of primary metabolic process|GO:0019222,regulation of metabolic process|GO:0006470,protein dephosphorylation|GO:0048583,regulation of response to stimulus|GO:0016358,dendrite development|GO:0007266,Rho protein signal transduction|GO:0007165,signal transduction|GO:0071840,cellular component organization or biogenesis|GO:005…	GO:0019897,extrinsic component of plasma membrane|GO:0009898,cytoplasmic side of plasma membrane|GO:0019898,extrinsic component of membrane|GO:0030175,filopodium|GO:0043229,intracellular organelle|GO:0043228,non-membrane-bounded organelle|GO:0045202,synapse|GO:0098552,side of membrane|GO:0043226,organelle|GO:0030054,cell junction|GO:0005856,cytoskeleton|GO:0016020,membrane|GO:0044309,neuron spine…	GO:0030676,Rac guanyl-nucleotide exchange factor activity|GO:0005089,Rho guanyl-nucleotide exchange factor activity|GO:0008092,cytoskeletal protein binding|GO:0005085,guanyl-nucleotide exchange factor activity|GO:0051020,GTPase binding|GO:0017048,Rho GTPase binding|GO:0017016,Ras GTPase binding|GO:0031267,small GTPase binding|GO:0048365,Rac GTPase binding|GO:0019899,enzyme binding|GO:0005515,prot…		FERM, ARHGEF and pleckstrin domain-containing protein 1 OS=Mus musculus OX=10090 GN=Farp1 PE=1 SV=1
Q8BWM0	Ptges2	-2.36	0.0266	0.03752	GO:0080090,regulation of primary metabolic process|GO:0019222,regulation of metabolic process|GO:0044281,small molecule metabolic process|GO:0044283,small molecule biosynthetic process|GO:1901362,organic cyclic compound biosynthetic process|GO:0045454,cell redox homeostasis|GO:1901360,organic cyclic compound metabolic process|GO:0006636,unsaturated fatty acid biosynthetic process|GO:0044710,singl…	GO:0043229,intracellular organelle|GO:0005622,intracellular|GO:0043227,membrane-bounded organelle|GO:0043226,organelle|GO:0031224,intrinsic component of membrane|GO:0005737,cytoplasm|GO:0031090,organelle membrane|GO:0016021,integral component of membrane|GO:0016020,membrane|GO:0005739,mitochondrion|GO:0044431,Golgi apparatus part|GO:0005794,Golgi apparatus|GO:0098588,bounding membrane of organell…	GO:0005488,binding|GO:0003676,nucleic acid binding|GO:0003677,DNA binding|GO:1901363,heterocyclic compound binding|GO:0016860,intramolecular oxidoreductase activity|GO:1901681,sulfur compound binding|GO:0042277,peptide binding|GO:0016829,lyase activity|GO:0043167,ion binding|GO:0016667,oxidoreductase activity, acting on a sulfur group of donors|GO:0016491,oxidoreductase activity|GO:1900750,oligop…	mmu01100,Metabolic pathways|mmu00590,Arachidonic acid metabolism	Prostaglandin E synthase 2 OS=Mus musculus OX=10090 GN=Ptges2 PE=1 SV=3
Q9D4G2	Hsf2bp	-2.13	0.000448	0.00354667	GO:0009896,positive regulation of catabolic process|GO:0032106,positive regulation of response to extracellular stimulus|GO:0009894,regulation of catabolic process|GO:0016239,positive regulation of macroautophagy|GO:0009893,positive regulation of metabolic process|GO:0031329,regulation of cellular catabolic process|GO:0032101,regulation of response to external stimulus|GO:0031325,positive regulat…	GO:0005737,cytoplasm|GO:0005829,cytosol|GO:0044464,cell part|GO:0005623,cell|GO:0005622,intracellular|GO:0044444,cytoplasmic part|GO:0044424,intracellular part	GO:0005488,binding|GO:0005515,protein binding		Heat shock factor 2-binding protein OS=Mus musculus OX=10090 GN=Hsf2bp PE=1 SV=1
Q6ZQJ5	Dna2	-2.12	0.0439	0.0463849	GO:0080090,regulation of primary metabolic process|GO:0019222,regulation of metabolic process|GO:0071840,cellular component organization or biogenesis|GO:1901361,organic cyclic compound catabolic process|GO:0044710,single-organism metabolic process|GO:0000002,mitochondrial genome maintenance|GO:0010604,positive regulation of macromolecule metabolic process|GO:0006308,DNA catabolic process|GO:0006…	GO:0031974,membrane-enclosed lumen|GO:0043226,organelle|GO:0043229,intracellular organelle|GO:0043228,non-membrane-bounded organelle|GO:0042645,mitochondrial nucleoid|GO:0043227,membrane-bounded organelle|GO:0009295,nucleoid|GO:0005737,cytoplasm|GO:0005634,nucleus|GO:0005739,mitochondrion|GO:0042575,DNA polymerase complex|GO:0005759,mitochondrial matrix|GO:1902494,catalytic complex|GO:0061695,tra…	GO:0003676,nucleic acid binding|GO:0035639,purine ribonucleoside triphosphate binding|GO:0017108,5'-flap endonuclease activity|GO:0005488,binding|GO:0016887,ATPase activity|GO:0003677,DNA binding|GO:0003678,DNA helicase activity|GO:0016888,endodeoxyribonuclease activity, producing 5'-phosphomonoesters|GO:0043167,ion binding|GO:1901363,heterocyclic compound binding|GO:0001883,purine nucleoside bin…	mmu03030,DNA replication	DNA replication ATP-dependent helicase/nuclease DNA2 OS=Mus musculus OX=10090 GN=Dna2 PE=1 SV=2
P62838	Ube2d2	-1.9	0.00457	0.0155103	GO:0071704,organic substance metabolic process|GO:0044267,cellular protein metabolic process|GO:0044238,primary metabolic process|GO:0008152,metabolic process|GO:0044260,cellular macromolecule metabolic process|GO:0032446,protein modification by small protein conjugation|GO:0019538,protein metabolic process|GO:0009987,cellular process|GO:0070647,protein modification by small protein conjugation o…	GO:0043234,protein complex|GO:0005622,intracellular|GO:0043230,extracellular organelle|GO:0031982,vesicle|GO:0044421,extracellular region part|GO:0043227,membrane-bounded organelle|GO:0044464,cell part|GO:0000151,ubiquitin ligase complex|GO:1902494,catalytic complex|GO:0031988,membrane-bounded vesicle|GO:0005576,extracellular region|GO:0005623,cell|GO:1990234,transferase complex|GO:0044424,intrac…	GO:0035639,purine ribonucleoside triphosphate binding|GO:0005488,binding|GO:0043167,ion binding|GO:1901363,heterocyclic compound binding|GO:1901265,nucleoside phosphate binding|GO:0001882,nucleoside binding|GO:0019787,ubiquitin-like protein transferase activity|GO:0016874,ligase activity|GO:0000166,nucleotide binding|GO:0016740,transferase activity|GO:0001883,purine nucleoside binding|GO:0032549,…	mmu04141,Protein processing in endoplasmic reticulum|mmu04120,Ubiquitin mediated proteolysis	Ubiquitin-conjugating enzyme E2 D2 OS=Mus musculus OX=10090 GN=Ube2d2 PE=1 SV=1
Q8K4H1	Afmid	-1.8	0.0201	0.0336	GO:0034354,'de novo' NAD biosynthetic process from tryptophan|GO:0043436,oxoacid metabolic process|GO:0009165,nucleotide biosynthetic process|GO:0044281,small molecule metabolic process|GO:0044282,small molecule catabolic process|GO:1901362,organic cyclic compound biosynthetic process|GO:1901360,organic cyclic compound metabolic process|GO:1901361,organic cyclic compound catabolic process|GO:0044…	GO:0005737,cytoplasm|GO:0043231,intracellular membrane-bounded organelle|GO:0005829,cytosol|GO:0044464,cell part|GO:0044444,cytoplasmic part|GO:0005623,cell|GO:0043226,organelle|GO:0043229,intracellular organelle|GO:0044424,intracellular part|GO:0005622,intracellular|GO:0043227,membrane-bounded organelle|GO:0005634,nucleus	GO:0016787,hydrolase activity|GO:0016810,hydrolase activity, acting on carbon-nitrogen (but not peptide) bonds|GO:0016811,hydrolase activity, acting on carbon-nitrogen (but not peptide) bonds, in linear amides|GO:0003824,catalytic activity|GO:0004061,arylformamidase activity	mmu00380,Tryptophan metabolism|mmu00630,Glyoxylate and dicarboxylate metabolism|mmu01100,Metabolic pathways	Kynurenine formamidase OS=Mus musculus OX=10090 GN=Afmid PE=1 SV=1
Q9CWF2	Tubb2b	-1.77	0.000835	0.00492211	GO:0022607,cellular component assembly|GO:0070271,protein complex biogenesis|GO:0043933,macromolecular complex subunit organization|GO:0030154,cell differentiation|GO:0006928,movement of cell or subcellular component|GO:0051674,localization of cell|GO:0001764,neuron migration|GO:0034622,cellular macromolecular complex assembly|GO:0007275,multicellular organism development|GO:0044699,single-organi…	GO:0005856,cytoskeleton|GO:0043234,protein complex|GO:0015630,microtubule cytoskeleton|GO:0043228,non-membrane-bounded organelle|GO:0043231,intracellular membrane-bounded organelle|GO:0043232,intracellular non-membrane-bounded organelle|GO:0043227,membrane-bounded organelle|GO:0005634,nucleus|GO:0044464,cell part|GO:0005623,cell|GO:0005737,cytoplasm|GO:0044446,intracellular organelle part|GO:0043…	GO:0005200,structural constituent of cytoskeleton|GO:0035639,purine ribonucleoside triphosphate binding|GO:0005488,binding|GO:0005198,structural molecule activity|GO:1901363,heterocyclic compound binding|GO:1901265,nucleoside phosphate binding|GO:0001882,nucleoside binding|GO:0043168,anion binding|GO:0016462,pyrophosphatase activity|GO:0000166,nucleotide binding|GO:0032561,guanyl ribonucleotide b…	mmu04540,Gap junction|mmu04145,Phagosome	Tubulin beta-2B chain OS=Mus musculus OX=10090 GN=Tubb2b PE=1 SV=1
Q9CR98	Fam136a	-1.72	0.0331	0.0407826		GO:0005737,cytoplasm|GO:0043231,intracellular membrane-bounded organelle|GO:0044464,cell part|GO:0043229,intracellular organelle|GO:0005739,mitochondrion|GO:0005622,intracellular|GO:0044444,cytoplasmic part|GO:0005623,cell|GO:0044424,intracellular part|GO:0043227,membrane-bounded organelle|GO:0043226,organelle			Protein FAM136A OS=Mus musculus OX=10090 GN=Fam136a PE=1 SV=1
P01639	Gm5571	-1.66	0.0335	0.0407826	GO:0050896,response to stimulus|GO:0002376,immune system process|GO:0002377,immunoglobulin production|GO:0006955,immune response|GO:0002440,production of molecular mediator of immune response	GO:0005576,extracellular region|GO:0005615,extracellular space|GO:0044421,extracellular region part	GO:0005488,binding|GO:0003823,antigen binding		Ig kappa chain V-V region MOPC 41 OS=Mus musculus OX=10090 GN=Gm5571 PE=1 SV=1
Q62446	Fkbp3	-1.63	0.0215	0.0348986	GO:0044267,cellular protein metabolic process|GO:0000413,protein peptidyl-prolyl isomerization|GO:0006457,protein folding|GO:0018208,peptidyl-proline modification|GO:0044260,cellular macromolecule metabolic process|GO:0044238,primary metabolic process|GO:0019538,protein metabolic process|GO:0044237,cellular metabolic process|GO:0009987,cellular process|GO:0006464,cellular protein modification pro…	GO:0005783,endoplasmic reticulum|GO:0005789,endoplasmic reticulum membrane|GO:0042175,nuclear outer membrane-endoplasmic reticulum membrane network|GO:0043229,intracellular organelle|GO:0043227,membrane-bounded organelle|GO:0043226,organelle|GO:0005737,cytoplasm|GO:0031090,organelle membrane|GO:0005634,nucleus|GO:0016020,membrane|GO:0044432,endoplasmic reticulum part|GO:0098588,bounding membrane …	GO:0016853,isomerase activity|GO:0005515,protein binding|GO:0097159,organic cyclic compound binding|GO:0044822,poly(A) RNA binding|GO:1901363,heterocyclic compound binding|GO:0016859,cis-trans isomerase activity|GO:0003824,catalytic activity|GO:0005528,FK506 binding|GO:0003723,RNA binding|GO:0003755,peptidyl-prolyl cis-trans isomerase activity|GO:0008144,drug binding|GO:0005527,macrolide binding|…		Peptidyl-prolyl cis-trans isomerase FKBP3 OS=Mus musculus OX=10090 GN=Fkbp3 PE=1 SV=2
Q9Z2A7	Dgat1	-1.61	1.4e-05	0.000224	GO:0034377,plasma lipoprotein particle assembly|GO:0022607,cellular component assembly|GO:0006637,acyl-CoA metabolic process|GO:0043933,macromolecular complex subunit organization|GO:0006639,acylglycerol metabolic process|GO:0006638,neutral lipid metabolic process|GO:0034379,very-low-density lipoprotein particle assembly|GO:0042592,homeostatic process|GO:0044249,cellular biosynthetic process|GO:0…	GO:0005783,endoplasmic reticulum|GO:0005789,endoplasmic reticulum membrane|GO:0042175,nuclear outer membrane-endoplasmic reticulum membrane network|GO:0043229,intracellular organelle|GO:0043227,membrane-bounded organelle|GO:0043226,organelle|GO:0031224,intrinsic component of membrane|GO:0005737,cytoplasm|GO:0031090,organelle membrane|GO:0016021,integral component of membrane|GO:0016020,membrane|G…	GO:0003824,catalytic activity|GO:0016740,transferase activity|GO:0016746,transferase activity, transferring acyl groups|GO:0016747,transferase activity, transferring acyl groups other than amino-acyl groups|GO:0016411,acylglycerol O-acyltransferase activity|GO:0008374,O-acyltransferase activity|GO:0004144,diacylglycerol O-acyltransferase activity|GO:0050252,retinol O-fatty-acyltransferase activit…	mmu00830,Retinol metabolism|mmu01100,Metabolic pathways|mmu04975,Fat digestion and absorption|mmu00561,Glycerolipid metabolism	Diacylglycerol O-acyltransferase 1 OS=Mus musculus OX=10090 GN=Dgat1 PE=1 SV=1
P47867	Scg3	-1.58	0.00776	0.021784		GO:0043229,intracellular organelle|GO:0030133,transport vesicle|GO:0043227,membrane-bounded organelle|GO:0043226,organelle|GO:0005737,cytoplasm|GO:0031982,vesicle|GO:0016023,cytoplasmic, membrane-bounded vesicle|GO:0031410,cytoplasmic vesicle|GO:0098805,whole membrane|GO:0016020,membrane|GO:0031988,membrane-bounded vesicle|GO:0044433,cytoplasmic vesicle part|GO:0098588,bounding membrane of organe…	GO:0097159,organic cyclic compound binding|GO:0044822,poly(A) RNA binding|GO:0005488,binding|GO:0003676,nucleic acid binding|GO:1901363,heterocyclic compound binding|GO:0003723,RNA binding		Secretogranin-3 OS=Mus musculus OX=10090 GN=Scg3 PE=1 SV=1
Q14DK4	Gpat2	-1.55	0.0107	0.0249143	GO:0006650,glycerophospholipid metabolic process|GO:0046341,CDP-diacylglycerol metabolic process|GO:0006639,acylglycerol metabolic process|GO:0006638,neutral lipid metabolic process|GO:0044249,cellular biosynthetic process|GO:1901576,organic substance biosynthetic process|GO:0044255,cellular lipid metabolic process|GO:0044699,single-organism process|GO:0045017,glycerolipid biosynthetic process|GO…	GO:0031975,envelope|GO:0043229,intracellular organelle|GO:0043227,membrane-bounded organelle|GO:0043226,organelle|GO:0031224,intrinsic component of membrane|GO:0005737,cytoplasm|GO:0031090,organelle membrane|GO:0016021,integral component of membrane|GO:0016020,membrane|GO:0044444,cytoplasmic part|GO:0005739,mitochondrion|GO:0031968,organelle outer membrane|GO:0098588,bounding membrane of organell…	GO:0004366,glycerol-3-phosphate O-acyltransferase activity|GO:0003824,catalytic activity|GO:0016740,transferase activity|GO:0016746,transferase activity, transferring acyl groups|GO:0016747,transferase activity, transferring acyl groups other than amino-acyl groups|GO:0008374,O-acyltransferase activity|GO:0005515,protein binding|GO:0005488,binding	mmu00564,Glycerophospholipid metabolism|mmu01100,Metabolic pathways|mmu00561,Glycerolipid metabolism	Glycerol-3-phosphate acyltransferase 2, mitochondrial OS=Mus musculus OX=10090 GN=Gpat2 PE=1 SV=3
O35161	Celsr1	-1.43	0.0015	0.00730435	GO:0008105,asymmetric protein localization|GO:0008104,protein localization|GO:0051046,regulation of secretion|GO:0051049,regulation of transport|GO:0007610,behavior|GO:0060490,lateral sprouting involved in lung morphogenesis|GO:0007164,establishment of tissue polarity|GO:0007165,signal transduction|GO:0007166,cell surface receptor signaling pathway|GO:0048104,establishment of body hair or bristle…	GO:0031974,membrane-enclosed lumen|GO:0043229,intracellular organelle|GO:0071944,cell periphery|GO:0031226,intrinsic component of plasma membrane|GO:0043226,organelle|GO:0031224,intrinsic component of membrane|GO:0031981,nuclear lumen|GO:0043227,membrane-bounded organelle|GO:0016021,integral component of membrane|GO:0016020,membrane|GO:0005654,nucleoplasm|GO:0044459,plasma membrane part|GO:000588…	GO:0005488,binding|GO:0043169,cation binding|GO:0004930,G-protein coupled receptor activity|GO:0038023,signaling receptor activity|GO:0005515,protein binding|GO:0043167,ion binding|GO:0060089,molecular transducer activity|GO:0004888,transmembrane signaling receptor activity|GO:0004872,receptor activity|GO:0004871,signal transducer activity|GO:0046983,protein dimerization activity|GO:0046872,metal…		Cadherin EGF LAG seven-pass G-type receptor 1 OS=Mus musculus OX=10090 GN=Celsr1 PE=1 SV=3
Q8BYK8	Zc3h6	-1.39	0.00942	0.0239782			GO:0043169,cation binding|GO:0046872,metal ion binding|GO:0005488,binding|GO:0043167,ion binding		Zinc finger CCCH domain-containing protein 6 OS=Mus musculus OX=10090 GN=Zc3h6 PE=2 SV=2
Q8R4I1	Atxn7	-1.37	0.0399	0.0449098	GO:0019220,regulation of phosphate metabolic process|GO:0080090,regulation of primary metabolic process|GO:0019222,regulation of metabolic process|GO:0048585,negative regulation of response to stimulus|GO:0048583,regulation of response to stimulus|GO:0007165,signal transduction|GO:0007166,cell surface receptor signaling pathway|GO:0007167,enzyme linked receptor protein signaling pathway|GO:000716…	GO:0031248,protein acetyltransferase complex|GO:0031974,membrane-enclosed lumen|GO:0043229,intracellular organelle|GO:0043228,non-membrane-bounded organelle|GO:0005622,intracellular|GO:0043227,membrane-bounded organelle|GO:0043226,organelle|GO:0034399,nuclear periphery|GO:0031981,nuclear lumen|GO:0005730,nucleolus|GO:0005634,nucleus|GO:0030914,STAGA complex|GO:0005654,nucleoplasm|GO:0044451,nucle…	GO:0003682,chromatin binding|GO:0044877,macromolecular complex binding|GO:0005488,binding|GO:0005515,protein binding		Ataxin-7 OS=Mus musculus OX=10090 GN=Atxn7 PE=1 SV=2
Q8BQZ4	Ralgapb	-1.33	0.0175	0.030625	GO:0060178,regulation of exocyst localization|GO:0008104,protein localization|GO:0009893,positive regulation of metabolic process|GO:0019222,regulation of metabolic process|GO:0048583,regulation of response to stimulus|GO:1903827,regulation of cellular protein localization|GO:0023052,signaling|GO:0007165,signal transduction|GO:0023051,regulation of signaling|GO:0031503,protein complex localizatio…	GO:0005737,cytoplasm|GO:0005829,cytosol|GO:0044464,cell part|GO:0005623,cell|GO:0005622,intracellular|GO:0044444,cytoplasmic part|GO:0044424,intracellular part	GO:0046982,protein heterodimerization activity|GO:0030234,enzyme regulator activity|GO:0005096,GTPase activator activity|GO:0030695,GTPase regulator activity|GO:0008047,enzyme activator activity|GO:0005515,protein binding|GO:0046983,protein dimerization activity|GO:0098772,molecular function regulator|GO:0060589,nucleoside-triphosphatase regulator activity|GO:0005488,binding		Ral GTPase-activating protein subunit beta OS=Mus musculus OX=10090 GN=Ralgapb PE=1 SV=2
P68368	Tuba4a	-1.32	0.00292	0.0125689	GO:0051258,protein polymerization|GO:0007017,microtubule-based process|GO:0071822,protein complex subunit organization|GO:0070271,protein complex biogenesis|GO:0043933,macromolecular complex subunit organization|GO:0006461,protein complex assembly|GO:0016043,cellular component organization|GO:0065003,macromolecular complex assembly|GO:0022607,cellular component assembly|GO:0044763,single-organism…	GO:0043229,intracellular organelle|GO:0043228,non-membrane-bounded organelle|GO:0005874,microtubule|GO:0043226,organelle|GO:0005856,cytoskeleton|GO:0031982,vesicle|GO:0043227,membrane-bounded organelle|GO:0031988,membrane-bounded vesicle|GO:0044430,cytoskeletal part|GO:0005737,cytoplasm|GO:0015630,microtubule cytoskeleton|GO:0032991,macromolecular complex|GO:1903561,extracellular vesicle|GO:00700…	GO:0005200,structural constituent of cytoskeleton|GO:0035639,purine ribonucleoside triphosphate binding|GO:0005488,binding|GO:0005198,structural molecule activity|GO:1901363,heterocyclic compound binding|GO:1901265,nucleoside phosphate binding|GO:0001882,nucleoside binding|GO:0043168,anion binding|GO:0016462,pyrophosphatase activity|GO:0000166,nucleotide binding|GO:0032561,guanyl ribonucleotide b…	mmu04540,Gap junction|mmu04210,Apoptosis|mmu04145,Phagosome	Tubulin alpha-4A chain OS=Mus musculus OX=10090 GN=Tuba4a PE=1 SV=1
Q9CWW6	Pin4	-1.32	0.0428	0.0463849	GO:0090304,nucleic acid metabolic process|GO:0034641,cellular nitrogen compound metabolic process|GO:0006807,nitrogen compound metabolic process|GO:0034660,ncRNA metabolic process|GO:0071840,cellular component organization or biogenesis|GO:0006139,nucleobase-containing compound metabolic process|GO:0000413,protein peptidyl-prolyl isomerization|GO:0044260,cellular macromolecule metabolic process|G…	GO:0031974,membrane-enclosed lumen|GO:0030684,preribosome|GO:0043229,intracellular organelle|GO:0043228,non-membrane-bounded organelle|GO:0030529,intracellular ribonucleoprotein complex|GO:0043227,membrane-bounded organelle|GO:0043226,organelle|GO:0005856,cytoskeleton|GO:0005819,spindle|GO:0070062,extracellular exosome|GO:0031981,nuclear lumen|GO:0005730,nucleolus|GO:0005634,nucleus|GO:0005739,mi…	GO:0043566,structure-specific DNA binding|GO:0016853,isomerase activity|GO:0097159,organic cyclic compound binding|GO:0044822,poly(A) RNA binding|GO:0016859,cis-trans isomerase activity|GO:0003824,catalytic activity|GO:0003723,RNA binding|GO:0003755,peptidyl-prolyl cis-trans isomerase activity|GO:0003677,DNA binding|GO:0003681,bent DNA binding|GO:0003690,double-stranded DNA binding|GO:1901363,het…		Peptidyl-prolyl cis-trans isomerase NIMA-interacting 4 OS=Mus musculus OX=10090 GN=Pin4 PE=1 SV=1
Q924T3	Xrcc4	-1.31	0.0215	0.0348986	GO:0044238,primary metabolic process|GO:0033152,immunoglobulin V(D)J recombination|GO:0019222,regulation of metabolic process|GO:0033151,V(D)J recombination|GO:0048468,cell development|GO:0043523,regulation of neuron apoptotic process|GO:0043524,negative regulation of neuron apoptotic process|GO:0002381,immunoglobulin production involved in immunoglobulin mediated immune response|GO:1901360,organ…	GO:0032807,DNA ligase IV complex|GO:0031974,membrane-enclosed lumen|GO:0043229,intracellular organelle|GO:0043228,non-membrane-bounded organelle|GO:0043227,membrane-bounded organelle|GO:0043226,organelle|GO:0030054,cell junction|GO:0005856,cytoskeleton|GO:0031981,nuclear lumen|GO:0005813,centrosome|GO:0005634,nucleus|GO:0005815,microtubule organizing center|GO:0005654,nucleoplasm|GO:0044430,cytos…	GO:0008022,protein C-terminus binding|GO:0003676,nucleic acid binding|GO:0097159,organic cyclic compound binding|GO:0005488,binding|GO:0005515,protein binding|GO:0003677,DNA binding|GO:1901363,heterocyclic compound binding|GO:0000014,single-stranded DNA endodeoxyribonuclease activity|GO:0016787,hydrolase activity|GO:0004536,deoxyribonuclease activity|GO:0004519,endonuclease activity|GO:0003824,ca…	mmu03450,Non-homologous end-joining	DNA repair protein XRCC4 OS=Mus musculus OX=10090 GN=Xrcc4 PE=1 SV=1
E9PVB5	Ttc17	-1.3	0.0312	0.0402182	GO:0022607,cellular component assembly|GO:0070271,protein complex biogenesis|GO:0030030,cell projection organization|GO:0030036,actin cytoskeleton organization|GO:0034622,cellular macromolecular complex assembly|GO:0044699,single-organism process|GO:0071822,protein complex subunit organization|GO:0016043,cellular component organization|GO:0065003,macromolecular complex assembly|GO:0043933,macromo…	GO:0005856,cytoskeleton|GO:0005737,cytoplasm|GO:0015629,actin cytoskeleton|GO:0043232,intracellular non-membrane-bounded organelle|GO:0044464,cell part|GO:0016020,membrane|GO:0071944,cell periphery|GO:0005623,cell|GO:0005622,intracellular|GO:0043229,intracellular organelle|GO:0043228,non-membrane-bounded organelle|GO:0005886,plasma membrane|GO:0044424,intracellular part|GO:0043226,organelle|GO:00…			Tetratricopeptide repeat protein 17 OS=Mus musculus OX=10090 GN=Ttc17 PE=1 SV=1
Q9DB25	Alg5	-1.3	0.00322	0.01288	GO:0044249,cellular biosynthetic process|GO:0034645,cellular macromolecule biosynthetic process|GO:0009799,specification of symmetry|GO:1901576,organic substance biosynthetic process|GO:0009100,glycoprotein metabolic process|GO:0009101,glycoprotein biosynthetic process|GO:0044699,single-organism process|GO:0007389,pattern specification process|GO:0044710,single-organism metabolic process|GO:00064…	GO:0005783,endoplasmic reticulum|GO:0005789,endoplasmic reticulum membrane|GO:0042175,nuclear outer membrane-endoplasmic reticulum membrane network|GO:0043229,intracellular organelle|GO:0043227,membrane-bounded organelle|GO:0043226,organelle|GO:0031224,intrinsic component of membrane|GO:0005737,cytoplasm|GO:0031090,organelle membrane|GO:0016021,integral component of membrane|GO:0016020,membrane|G…	GO:0035251,UDP-glucosyltransferase activity|GO:0046527,glucosyltransferase activity|GO:0003824,catalytic activity|GO:0016740,transferase activity|GO:0016757,transferase activity, transferring glycosyl groups|GO:0016758,transferase activity, transferring hexosyl groups|GO:0008194,UDP-glycosyltransferase activity|GO:0004581,dolichyl-phosphate beta-glucosyltransferase activity	mmu01100,Metabolic pathways|mmu00510,N-Glycan biosynthesis	Dolichyl-phosphate beta-glucosyltransferase OS=Mus musculus OX=10090 GN=Alg5 PE=1 SV=1
Q6X893	Slc44a1	-1.29	0.0492	0.0496	GO:0006810,transport|GO:0015850,organic hydroxy compound transport|GO:0006812,cation transport|GO:0006811,ion transport|GO:0071702,organic substance transport|GO:0015871,choline transport|GO:0051179,localization|GO:0071705,nitrogen compound transport|GO:0044765,single-organism transport|GO:0044699,single-organism process|GO:0015696,ammonium transport|GO:0051234,establishment of localization|GO:00…	GO:0044421,extracellular region part|GO:0031975,envelope|GO:0043229,intracellular organelle|GO:0071944,cell periphery|GO:0043227,membrane-bounded organelle|GO:0043226,organelle|GO:0031224,intrinsic component of membrane|GO:0005737,cytoplasm|GO:0031982,vesicle|GO:0016021,integral component of membrane|GO:0016020,membrane|GO:0044444,cytoplasmic part|GO:0005739,mitochondrion|GO:0031988,membrane-boun…	GO:0015220,choline transmembrane transporter activity|GO:0022890,inorganic cation transmembrane transporter activity|GO:0022891,substrate-specific transmembrane transporter activity|GO:0022892,substrate-specific transporter activity|GO:0008519,ammonium transmembrane transporter activity|GO:0005215,transporter activity|GO:0008324,cation transmembrane transporter activity|GO:1901618,organic hydroxy…	mmu05231,Choline metabolism in cancer	Choline transporter-like protein 1 OS=Mus musculus OX=10090 GN=Slc44a1 PE=1 SV=3
P99024	Tubb5	-1.27	0.0291	0.0397463	GO:0022607,cellular component assembly|GO:0006457,protein folding|GO:0070271,protein complex biogenesis|GO:0043933,macromolecular complex subunit organization|GO:0000226,microtubule cytoskeleton organization|GO:0034622,cellular macromolecular complex assembly|GO:0051225,spindle assembly|GO:0044699,single-organism process|GO:0044267,cellular protein metabolic process|GO:0071822,protein complex sub…	GO:0035770,ribonucleoprotein granule|GO:0044421,extracellular region part|GO:0031970,organelle envelope lumen|GO:0031974,membrane-enclosed lumen|GO:0031975,envelope|GO:0043229,intracellular organelle|GO:0043228,non-membrane-bounded organelle|GO:0036464,cytoplasmic ribonucleoprotein granule|GO:0030529,intracellular ribonucleoprotein complex|GO:0005874,microtubule|GO:0043226,organelle|GO:0005856,cy…	GO:0005200,structural constituent of cytoskeleton|GO:0044389,ubiquitin-like protein ligase binding|GO:0035639,purine ribonucleoside triphosphate binding|GO:0032794,GTPase activating protein binding|GO:0019899,enzyme binding|GO:0044877,macromolecular complex binding|GO:0005488,binding|GO:0000166,nucleotide binding|GO:1901363,heterocyclic compound binding|GO:0001883,purine nucleoside binding|GO:000…	mmu04540,Gap junction|mmu04145,Phagosome	Tubulin beta-5 chain OS=Mus musculus OX=10090 GN=Tubb5 PE=1 SV=1
Q9CR83	Rbm18	-1.23	0.0169	0.0300444	GO:0050688,regulation of defense response to virus|GO:0032101,regulation of response to external stimulus|GO:0048583,regulation of response to stimulus|GO:0050789,regulation of biological process|GO:0031347,regulation of defense response|GO:0043207,response to external biotic stimulus|GO:0009615,response to virus|GO:0002682,regulation of immune system process|GO:0065007,biological regulation|GO:0…		GO:0097159,organic cyclic compound binding|GO:0000166,nucleotide binding|GO:0036094,small molecule binding|GO:0003723,RNA binding|GO:0003676,nucleic acid binding|GO:1901363,heterocyclic compound binding|GO:1901265,nucleoside phosphate binding|GO:0005488,binding		Probable RNA-binding protein 18 OS=Mus musculus OX=10090 GN=Rbm18 PE=2 SV=1
P14873	Map1b	-1.18	0.0241	0.0372822	GO:0048675,axon extension|GO:0048589,developmental growth|GO:0048588,developmental cell growth|GO:0051049,regulation of transport|GO:0032386,regulation of intracellular transport|GO:0032387,negative regulation of intracellular transport|GO:0048468,cell development|GO:0016358,dendrite development|GO:0007163,establishment or maintenance of cell polarity|GO:0051654,establishment of mitochondrion loc…	GO:0030425,dendrite|GO:0043229,intracellular organelle|GO:0043228,non-membrane-bounded organelle|GO:0045202,synapse|GO:0005929,cilium|GO:0005874,microtubule|GO:0043226,organelle|GO:0030054,cell junction|GO:0005856,cytoskeleton|GO:0072372,primary cilium|GO:0016020,membrane|GO:0044309,neuron spine|GO:0031513,nonmotile primary cilium|GO:0097458,neuron part|GO:0044456,synapse part|GO:0005875,microtub…	GO:0015631,tubulin binding|GO:0008092,cytoskeletal protein binding|GO:0008017,microtubule binding|GO:0044877,macromolecular complex binding|GO:0005488,binding|GO:0005515,protein binding|GO:0032403,protein complex binding|GO:0005519,cytoskeletal regulatory protein binding		Microtubule-associated protein 1B OS=Mus musculus OX=10090 GN=Map1b PE=1 SV=2
Q6ZQF0	Topbp1	-1.16	0.0395	0.0449098	GO:0051716,cellular response to stimulus|GO:0009314,response to radiation|GO:1903046,meiotic cell cycle process|GO:0090304,nucleic acid metabolic process|GO:0034641,cellular nitrogen compound metabolic process|GO:0006807,nitrogen compound metabolic process|GO:0022402,cell cycle process|GO:0071840,cellular component organization or biogenesis|GO:0006139,nucleobase-containing compound metabolic pro…	GO:0015629,actin cytoskeleton|GO:0031974,membrane-enclosed lumen|GO:0043229,intracellular organelle|GO:0043228,non-membrane-bounded organelle|GO:0000228,nuclear chromosome|GO:0005815,microtubule organizing center|GO:0043227,membrane-bounded organelle|GO:0043226,organelle|GO:0005856,cytoskeleton|GO:0016605,PML body|GO:0016604,nuclear body|GO:0031981,nuclear lumen|GO:0005813,centrosome|GO:0005634,n…	GO:0003676,nucleic acid binding|GO:0097159,organic cyclic compound binding|GO:0005488,binding|GO:0005515,protein binding|GO:0003677,DNA binding|GO:1901363,heterocyclic compound binding|GO:0042802,identical protein binding		DNA topoisomerase 2-binding protein 1 OS=Mus musculus OX=10090 GN=Topbp1 PE=1 SV=2
P61079	Ube2d3	-1.15	0.00442	0.01547	GO:0033157,regulation of intracellular protein transport|GO:0008104,protein localization|GO:0032388,positive regulation of intracellular transport|GO:0051049,regulation of transport|GO:0032386,regulation of intracellular transport|GO:0070585,protein localization to mitochondrion|GO:0070936,protein K48-linked ubiquitination|GO:0071840,cellular component organization or biogenesis|GO:0051716,cellul…	GO:0043229,intracellular organelle|GO:0071944,cell periphery|GO:0043227,membrane-bounded organelle|GO:0043226,organelle|GO:0010008,endosome membrane|GO:0005737,cytoplasm|GO:0031982,vesicle|GO:0098805,whole membrane|GO:0016020,membrane|GO:0070062,extracellular exosome|GO:0031988,membrane-bounded vesicle|GO:0098588,bounding membrane of organelle|GO:0012505,endomembrane system|GO:0005886,plasma memb…	GO:0035639,purine ribonucleoside triphosphate binding|GO:0005488,binding|GO:0043167,ion binding|GO:1901363,heterocyclic compound binding|GO:1901265,nucleoside phosphate binding|GO:0001882,nucleoside binding|GO:0019787,ubiquitin-like protein transferase activity|GO:0016874,ligase activity|GO:0000166,nucleotide binding|GO:0016740,transferase activity|GO:0001883,purine nucleoside binding|GO:0032549,…	mmu04141,Protein processing in endoplasmic reticulum|mmu04120,Ubiquitin mediated proteolysis	Ubiquitin-conjugating enzyme E2 D3 OS=Mus musculus OX=10090 GN=Ube2d3 PE=1 SV=1
Q9Z1S5	Sept3	-1.12	0.00621	0.0190695	GO:0007049,cell cycle|GO:0009987,cellular process|GO:0051301,cell division|GO:0044763,single-organism cellular process|GO:0044699,single-organism process	GO:0005856,cytoskeleton|GO:0005737,cytoplasm|GO:0043232,intracellular non-membrane-bounded organelle|GO:0044464,cell part|GO:0005623,cell|GO:0005622,intracellular|GO:0043229,intracellular organelle|GO:0043228,non-membrane-bounded organelle|GO:0045202,synapse|GO:0044424,intracellular part|GO:0043226,organelle|GO:0030054,cell junction	GO:0043168,anion binding|GO:0005488,binding|GO:0019001,guanyl nucleotide binding|GO:0035639,purine ribonucleoside triphosphate binding|GO:0097367,carbohydrate derivative binding|GO:0043167,ion binding|GO:1901363,heterocyclic compound binding|GO:1901265,nucleoside phosphate binding|GO:0000166,nucleotide binding|GO:0036094,small molecule binding|GO:0032561,guanyl ribonucleotide binding|GO:0032553,r…	mmu05100,Bacterial invasion of epithelial cells	Neuronal-specific septin-3 OS=Mus musculus OX=10090 GN=Septin3 PE=1 SV=2
Q8VDC1	Fyco1	-1.09	0.00167	0.00779333	GO:0072384,organelle transport along microtubule|GO:0006928,movement of cell or subcellular component|GO:0051656,establishment of organelle localization|GO:0051650,establishment of vesicle localization|GO:0044699,single-organism process|GO:0047496,vesicle transport along microtubule|GO:0030705,cytoskeleton-dependent intracellular transport|GO:0051640,organelle localization|GO:0009987,cellular pro…	GO:0005770,late endosome|GO:0000323,lytic vacuole|GO:0043229,intracellular organelle|GO:0043227,membrane-bounded organelle|GO:0043226,organelle|GO:0031224,intrinsic component of membrane|GO:0005737,cytoplasm|GO:0031982,vesicle|GO:0005773,vacuole|GO:0031410,cytoplasmic vesicle|GO:0016021,integral component of membrane|GO:0016020,membrane|GO:0005776,autophagosome|GO:0012505,endomembrane system|GO:0…	GO:0043169,cation binding|GO:0046872,metal ion binding|GO:0005488,binding|GO:0043167,ion binding|GO:0044183,protein binding involved in protein folding|GO:0051082,unfolded protein binding|GO:0005515,protein binding		FYVE and coiled-coil domain-containing protein 1 OS=Mus musculus OX=10090 GN=Fyco1 PE=1 SV=1
P30999	Ctnnd1	-1.08	0.0299	0.0398667	GO:0080090,regulation of primary metabolic process|GO:0019222,regulation of metabolic process|GO:0048585,negative regulation of response to stimulus|GO:0048583,regulation of response to stimulus|GO:0030111,regulation of Wnt signaling pathway|GO:0007165,signal transduction|GO:0007166,cell surface receptor signaling pathway|GO:1901362,organic cyclic compound biosynthetic process|GO:1901360,organic …	GO:0098590,plasma membrane region|GO:0044421,extracellular region part|GO:0044464,cell part|GO:0043226,organelle|GO:0005901,caveola|GO:0043229,intracellular organelle|GO:0071944,cell periphery|GO:0044853,plasma membrane raft|GO:0043227,membrane-bounded organelle|GO:0005923,bicellular tight junction|GO:0030054,cell junction|GO:0005737,cytoplasm|GO:0042995,cell projection|GO:0031982,vesicle|GO:0016…	GO:0005488,binding|GO:0019899,enzyme binding|GO:0019903,protein phosphatase binding|GO:0019902,phosphatase binding|GO:0045296,cadherin binding|GO:0005515,protein binding|GO:0005102,receptor binding|GO:0050839,cell adhesion molecule binding|GO:0019904,protein domain specific binding	mmu04670,Leukocyte transendothelial migration|mmu04520,Adherens junction|mmu04015,Rap1 signaling pathway	Catenin delta-1 OS=Mus musculus OX=10090 GN=Ctnnd1 PE=1 SV=2
Q8BH70	Fbxl4	-1.07	0.0225	0.035493	GO:0071704,organic substance metabolic process|GO:0044267,cellular protein metabolic process|GO:0044238,primary metabolic process|GO:1901564,organonitrogen compound metabolic process|GO:0044260,cellular macromolecule metabolic process|GO:0032446,protein modification by small protein conjugation|GO:0019538,protein metabolic process|GO:0009987,cellular process|GO:0070647,protein modification by sma…	GO:0031970,organelle envelope lumen|GO:0031974,membrane-enclosed lumen|GO:0031975,envelope|GO:0043229,intracellular organelle|GO:0043227,membrane-bounded organelle|GO:0043226,organelle|GO:0005737,cytoplasm|GO:0031981,nuclear lumen|GO:0005634,nucleus|GO:0005740,mitochondrial envelope|GO:0005739,mitochondrion|GO:0005654,nucleoplasm|GO:0005758,mitochondrial intermembrane space|GO:0031967,organelle e…	GO:0019787,ubiquitin-like protein transferase activity|GO:0003824,catalytic activity|GO:0016740,transferase activity|GO:0004842,ubiquitin-protein transferase activity		F-box/LRR-repeat protein 4 OS=Mus musculus OX=10090 GN=Fbxl4 PE=1 SV=1
O55234	Psmb5	-1.06	0.00824	0.021853	GO:0044248,cellular catabolic process|GO:0043632,modification-dependent macromolecule catabolic process|GO:0044267,cellular protein metabolic process|GO:1901575,organic substance catabolic process|GO:0044265,cellular macromolecule catabolic process|GO:0044260,cellular macromolecule metabolic process|GO:0043161,proteasome-mediated ubiquitin-dependent protein catabolic process|GO:0006979,response t…	GO:0031974,membrane-enclosed lumen|GO:0043229,intracellular organelle|GO:0043228,non-membrane-bounded organelle|GO:0005815,microtubule organizing center|GO:0043227,membrane-bounded organelle|GO:0043226,organelle|GO:0005856,cytoskeleton|GO:0070062,extracellular exosome|GO:0031981,nuclear lumen|GO:0005813,centrosome|GO:0005634,nucleus|GO:0031988,membrane-bounded vesicle|GO:0005654,nucleoplasm|GO:00…	GO:0016787,hydrolase activity|GO:0004175,endopeptidase activity|GO:0004298,threonine-type endopeptidase activity|GO:0003824,catalytic activity|GO:0070003,threonine-type peptidase activity|GO:0070011,peptidase activity, acting on L-amino acid peptides|GO:0008233,peptidase activity	mmu03050,Proteasome	Proteasome subunit beta type-5 OS=Mus musculus OX=10090 GN=Psmb5 PE=1 SV=3
A2AQ07	Tubb1	-1.04	0.02	0.0336	GO:0022607,cellular component assembly|GO:0070271,protein complex biogenesis|GO:0043933,macromolecular complex subunit organization|GO:0000226,microtubule cytoskeleton organization|GO:0034622,cellular macromolecular complex assembly|GO:0051225,spindle assembly|GO:0044699,single-organism process|GO:0071822,protein complex subunit organization|GO:0071840,cellular component organization or biogenesi…	GO:0043229,intracellular organelle|GO:0043228,non-membrane-bounded organelle|GO:0005874,microtubule|GO:0043226,organelle|GO:0005856,cytoskeleton|GO:0031982,vesicle|GO:0043227,membrane-bounded organelle|GO:0031988,membrane-bounded vesicle|GO:0044430,cytoskeletal part|GO:0005737,cytoplasm|GO:0015630,microtubule cytoskeleton|GO:0032991,macromolecular complex|GO:1903561,extracellular vesicle|GO:00700…	GO:0005200,structural constituent of cytoskeleton|GO:0035639,purine ribonucleoside triphosphate binding|GO:0005488,binding|GO:0005198,structural molecule activity|GO:1901363,heterocyclic compound binding|GO:1901265,nucleoside phosphate binding|GO:0001882,nucleoside binding|GO:0043168,anion binding|GO:0016462,pyrophosphatase activity|GO:0000166,nucleotide binding|GO:0032561,guanyl ribonucleotide b…	mmu04540,Gap junction|mmu04145,Phagosome	Tubulin beta-1 chain OS=Mus musculus OX=10090 GN=Tubb1 PE=1 SV=1
Q8VCH0	Acaa1b	-1.04	0.0258	0.03752	GO:0044238,primary metabolic process|GO:0006631,fatty acid metabolic process|GO:0006629,lipid metabolic process|GO:0006082,organic acid metabolic process|GO:0044237,cellular metabolic process|GO:0009987,cellular process|GO:0044710,single-organism metabolic process|GO:0019752,carboxylic acid metabolic process|GO:0032787,monocarboxylic acid metabolic process|GO:0071704,organic substance metabolic p…	GO:0005737,cytoplasm|GO:0043231,intracellular membrane-bounded organelle|GO:0044464,cell part|GO:0005777,peroxisome|GO:0044444,cytoplasmic part|GO:0005739,mitochondrion|GO:0005622,intracellular|GO:0042579,microbody|GO:0043229,intracellular organelle|GO:0005623,cell|GO:0044424,intracellular part|GO:0043227,membrane-bounded organelle|GO:0043226,organelle	GO:0003824,catalytic activity|GO:0016740,transferase activity|GO:0016746,transferase activity, transferring acyl groups|GO:0016747,transferase activity, transferring acyl groups other than amino-acyl groups|GO:0003988,acetyl-CoA C-acyltransferase activity|GO:0016408,C-acyltransferase activity	mmu00280,Valine, leucine and isoleucine degradation|mmu01100,Metabolic pathways|mmu00071,Fatty acid degradation|mmu00592,alpha-Linolenic acid metabolism|mmu04146,Peroxisome|mmu03320,PPAR signaling pathway|mmu01040,Biosynthesis of unsaturated fatty acids|mmu01212,Fatty acid metabolism	3-ketoacyl-CoA thiolase B, peroxisomal OS=Mus musculus OX=10090 GN=Acaa1b PE=1 SV=1
P68372	Tubb4b	-1.03	0.00778	0.021784	GO:0051258,protein polymerization|GO:0007017,microtubule-based process|GO:0071822,protein complex subunit organization|GO:0070271,protein complex biogenesis|GO:0043933,macromolecular complex subunit organization|GO:0006461,protein complex assembly|GO:0016043,cellular component organization|GO:0065003,macromolecular complex assembly|GO:0022607,cellular component assembly|GO:0044763,single-organism…	GO:0043229,intracellular organelle|GO:0043228,non-membrane-bounded organelle|GO:0005622,intracellular|GO:0005874,microtubule|GO:0043226,organelle|GO:0005856,cytoskeleton|GO:0031982,vesicle|GO:0043209,myelin sheath|GO:0043227,membrane-bounded organelle|GO:0005634,nucleus|GO:0031988,membrane-bounded vesicle|GO:0044430,cytoskeletal part|GO:0043234,protein complex|GO:0015630,microtubule cytoskeleton|…	GO:0005200,structural constituent of cytoskeleton|GO:0035639,purine ribonucleoside triphosphate binding|GO:0005488,binding|GO:0003676,nucleic acid binding|GO:0000166,nucleotide binding|GO:1901363,heterocyclic compound binding|GO:0001883,purine nucleoside binding|GO:0001882,nucleoside binding|GO:0043168,anion binding|GO:0016462,pyrophosphatase activity|GO:0005198,structural molecule activity|GO:00…	mmu04540,Gap junction|mmu04145,Phagosome	Tubulin beta-4B chain OS=Mus musculus OX=10090 GN=Tubb4b PE=1 SV=1
