# Supplementary material for: NLRP14 Safeguards Calcium Homeostasis via Regulating the K27 Ubiquitination of Nclx in Oocyte‐to‐Embryo Transition
Source: Adv Sci (Weinh). 2023 Jul 26;10(27):2301940. doi: 10.1002/advs.202301940 (PMC10520637; doi:10.1002/advs.202301940)
Supplement: Supplementary file 16 — Supplemental Table 2 [file ADVS-10-2301940-s003.xlsx]

## Sheet: Sheet1
Protein IDs	ratio (KI/C)	mean C	mean KI	Intensity C1-M2	Intensity C2-beads	Intensity WT_916	Intensity K1-1_916	Intensity K1-2_916	Intensity NKI-M2	Peptide sequences	Protein names
sp|P59997|KDM2A_MOUSE;sp|Q6P1G2|KDM2B_MOUSE	#DIV/0!	0	1.07491e+06	0	0	0	1417600	1061200	745940	ACEHFISDLSINSLYCLSDEK;ACVQGECGVCHYCR;DLLTPPTDKPGQDNR;ELHGTSIVPK;ESQTESTNAILEMQYPK;GCYTDFHVDFGGTSVWYHIHQGGK;GIEMTMAQWTR;GSWAQDGDESWMQR;IANVTLIDLR;ILLEELASSDPK;LAGLDITDATLR;LALTGVPIVQWPK;LDLSHCSHLTDQSSNLLTAVGSSTR;LPHSVTCSLCGEVDQNEETQDFEK;LQAITASSANLRPNPR;LTDQTLFFLR;LYNVISLEFSHTR;MPDPDFTVNDVK;QLTWLVNR;RQPVSLDLSWTNISK;SVLTSPVANGVNLDYDGLGK;YSLTELNMAGCNK;YYETPEEEREK	Lysine-specific demethylase 2A (EC 1.14.11.27) (F-box and leucine-rich repeat protein 11) (F-box/LRR-repeat protein 11) (JmjC domain-containing histone demethylation protein 1A) ([Histone-H3]-lysine-36 demethylase 1A)
sp|Q8C092|TAF5_MOUSE	#DIV/0!	0	85675	0	0	0	33497	24128	199400	PGVAVSAAAPAGAAPVPAAPAEAGAPHDR;QTLLAVLQFLR;VLLWDIGHGLMVGELK;VTASVPGSAAPEPPGTGASVTSVFSGSASGPAAPGK	Transcription initiation factor TFIID subunit 5 (Transcription initiation factor TFIID 100 kDa subunit) (TAF(II)100) (TAFII-100) (TAFII100)
sp|P43025|TETN_MOUSE	#DIV/0!	0	126746	0	0	0	140780	47898	191560	NWETEITTQPDGGK;TFHEASEDCISQGGTLGTPQSELENEALFEYAR	Tetranectin (TN) (C-type lectin domain family 3 member B) (Plasminogen kringle 4-binding protein)
sp|P70265|F262_MOUSE	#DIV/0!	0	109161	0	0	0	129610	104940	92934	ALDMQEGADQPK;AYFTEESGQIAVFDATNTTR;CLLAYFLDK;TIQTAESLGVTYEQWK;YLNWIGVPTK;YPGGESYQDLVQR	6-phosphofructo-2-kinase/fructose-2,6-bisphosphatase 2 (6PF-2-K/Fru-2,6-P2ase 2) (PFK/FBPase 2) (6PF-2-K/Fru-2,6-P2ase heart-type isozyme) [Includes: 6-phosphofructo-2-kinase (EC 2.7.1.105); Fructose-2,6-bisphosphatase (EC 3.1.3.46)]
sp|Q3ULJ0|GPD1L_MOUSE	#DIV/0!	0	47364.3	0	0	0	41582	13433	87078	KLTDIINNDHENVK;LGLMEMIAFAK;LPENVVAVPNLSEAVQDADLLVFVIPHQFIHK;VCIVGSGNWGSAVAK	Glycerol-3-phosphate dehydrogenase 1-like protein (EC 1.1.1.8)
sp|Q9CXA2|T3HPD_MOUSE	#DIV/0!	0	48479.7	0	0	0	36487	29545	79407	EAQVNIHCPCGLVTAFVECEGGR;TPALSVVDMHTGGEPLR	Trans-L-3-hydroxyproline dehydratase (EC 4.2.1.77) (Trans-3-hydroxy-L-proline dehydratase)
sp|Q70KF4|CMYA5_MOUSE	#DIV/0!	0	1.71961e+06	0	0	0	822340	4279200	57303	NQETSKAPVSGEK;QECIVSDPSFSMVAVQR	Cardiomyopathy-associated protein 5 (Heart and skeletal muscle-specific and sprouty domain-containing) (Myospryn) (Stretch-response protein 553) (Stretch-responsive fibronectin protein type 3) (TRIM-like protein)
sp|Q61249|IGBP1_MOUSE;sp|Q9QZ29|IGB1B_MOUSE	#DIV/0!	0	39554.3	0	0	0	29695	37953	51015	AAGMLSQLDLFSR;NEDLEEIASTDLK;SAVESGQADDERVR;VFGTGYPSLATMTVSDWYEQHQK	Immunoglobulin-binding protein 1 (Alpha4 phosphoprotein) (CD79a-binding protein 1) (Lymphocyte signal transduction molecule alpha 4) (Protein phosphatase 2/4/6 regulatory subunit) (p52)
sp|O88273|GREM2_MOUSE;sp|O70326|GREM1_MOUSE	#DIV/0!	0	50168.7	0	0	0	53698	46322	50486	FCYGQCNSFYIPR	Gremlin-2 (Cysteine knot superfamily 1, BMP antagonist 2) (Protein related to DAN and cerberus) (PRDC)
sp|P27786|CP17A_MOUSE	#DIV/0!	0	187755	0	0	0	224440	290050	48774	FLDPTGSHLITPTPSYLPFGAGPR;GVAFADSSSSWQLHR;LGTTTAVIVGHYQLAR;MNAENNNTGEGQDPSVFSDK;SLPFLPLVGSLPFLPR	Steroid 17-alpha-hydroxylase/17,20 lyase (EC 1.14.14.19) (17-alpha-hydroxyprogesterone aldolase) (EC 1.14.14.32) (CYPXVII) (Cytochrome P450 17A1) (Cytochrome P450-C17) (Cytochrome P450c17) (Steroid 17-alpha-monooxygenase)
sp|Q80XI1|FBXO34_MOUSE	#DIV/0!	0	37380	0	0	0	45220	22578	44342	EHPAPEASEASQPQDAAEGSSAGEEK;LESECLK	F-box only protein 34
sp|Q571F5|SPSB3_MOUSE	#DIV/0!	0	24012.3	0	0	0	16399	13324	42314	SCASSTSLQYLCCYR;SSATLLSCDNRK	SPRY domain-containing SOCS box protein 3 (SSB-3)
sp|Q9R210|TFEB_MOUSE	#DIV/0!	0	316000	0	0	0	247040	662180	38780	AGHVLSTSAGNSAPNSPMAMLHISSNPEK;EFDDVIDNIMR;FAAHVSPAQGSPK;PAPAASPGVR;RFNINDR;VHGLPTTSPSGVNMAELAQQVVK;VQSYLENPTSYHLQQSQHQK	Transcription factor EB
sp|Q99KK2|NEUA_MOUSE	#DIV/0!	0	48738	0	0	0	76910	41671	27633	EVAYLGNEVSDEECLK;EVAYLGNEVSDEECLKR;LLVCNIDGCLTNGHIYVSGDQK	N-acylneuraminate cytidylyltransferase (EC 2.7.7.43) (CMP-N-acetylneuraminic acid synthase) (CMP-NeuNAc synthase)
sp|Q6B966|NLRP14_MOUSE	304.499	406747	123854000	625030	365040	230170	136730000	88042000	146790000	AAVEGIWTMK;ACGDLASVLVNNSNLWSLDLGHNILDDAGLNILCDALR;AVDFLNGCQDFTFLASNK;AVDFLNGCQDFTFLASNKK;AVLEWADGNLYQQFTHVFYLNGK;AWATSAIYSLR;CFLFGLLNK;DDSSLSQLR;DFDDGIDYR;DQNLLQHIFDEDIQTSEAPQTVVLQGAAGIGK;DWTQISPVSFLISSLLR;DWTQISPVSFLISSLLRK;EDILLFLDAK;EELLACLEGLEK;EETVSEDKDFDDGIDYR;ENIFTMWYK;ENLEEQDYPSEPFENLYLLLESNHIHDPHLEQMK;ETDLGVNGLK;FQDLLHCIYETQDQEFITQALMYFQK;HELTREDILLFLDAK;HPQCTLQSLVLR;HVLYQQNLR;HVLYQQNLRK…	NACHT, LRR and PYD domains-containing protein 14 (NALP-iota) (Germ cell specific leucine-rich repeat NTPase)
sp|Q61624|ZN148_MOUSE	20.0322	55975.7	1121313	11691	115850	40386	117610	3163700	82629	CGGIDEMQSSR;DKNDYLPLYSSSTK;GGLLTSEEDSGFSTSPK;ILTINEDGSLGLK;PFQCSQCDMR;PYQCEYCLQYFSR;QEITFTDVSEQLMR;QPLEQSQTISPLSSYEDSK;SHVCEHCNAAFR;TNYHLQR	Zinc finger protein 148 (Beta enolase repressor factor 1) (G-rich box-binding protein) (Transcription factor BFCOL1) (Transcription factor ZBP-89) (Zinc finger DNA-binding protein 89)
sp|Q9WV30|NFAT5_MOUSE	19.123	17704.3	338560	0	15290	37823	217950	767370	30359	AMQVESCSSAVGVSNR;APHYVLSQLTTDNK;LEGHNEPVVLQVFVGNDSGR;QLTGNTVQQHPSTPK;RHTVLYISPPPEDLLDNSR;SEAEIDMELFHQNHLIVK;SHDVQPFTYTPDPAAGALNVNVK;TEDVTPMEVTSEK;VIFQENVSDENSWK;VKPHGFYQACR;VTILPNALITPLISSSMIK	Nuclear factor of activated T-cells 5 (NF-AT5) (Rel domain-containing transcription factor NFAT5) (T-cell transcription factor NFAT5)
sp|Q99PP7|TRI33_MOUSE	17.5598	200163	3.51483e+06	600490	0	0	7294700	1449000	1800800	LLQQQNDITGLSR;LQHMQQQVYAQK;TAQGLSPVDQR;VVQVYADTQEINLK	E3 ubiquitin-protein ligase TRIM33 (EC 2.3.2.27) (Ectodermin homolog) (RING-type E3 ubiquitin transferase TRIM33) (Transcription intermediary factor 1-gamma) (TIF1-gamma) (Tripartite motif-containing protein 33)
sp|G5E8P0|GCP6_MOUSE	15.754	20452.7	322211	18024	43334	0	403010	546210	17414	LSHFSLQPVVGSLCSR;SQLISQNWGPATGPR;TLVAEPSMLGSGIPEEK;VGENVSDVTPSRPR	Gamma-tubulin complex component 6 (GCP-6)
sp|P54099|DPOG1_MOUSE	15.6637	9412.67	147437	28238	0	0	88314	257540	96458	DNLTEPPVSPTVESAAVTCPYR;LNPLLIQMLSR;MEDGTLQAGPGGASGPR;MENSGLSQPLVLPAACAPK;YGIPQGEALDIYQIIELTK;YGPEGEAEPVAIPEER;YLTEAQNTYEELQR	DNA polymerase subunit gamma-1 (EC 2.7.7.7) (Mitochondrial DNA polymerase catalytic subunit) (PolG-alpha)
sp|Q99JT9|MTND_MOUSE	15.3268	10077.3	154454	30232	0	0	257630	144100	61631	GDMITLPAGIYHR;VQAWYMDESTADPR;YILEGSGYFDVR	1,2-dihydroxy-3-keto-5-methylthiopentene dioxygenase (EC 1.13.11.54) (Acireductone dioxygenase (Fe(2+)-requiring)) (ARD) (Fe-ARD) (Membrane-type 1 matrix metalloproteinase cytoplasmic tail-binding protein 1) (MTCBP-1)
sp|Q61810|LTBP3_MOUSE	13.2839	27464.3	364832	56947	0	25446	985450	42742	66305	FCQVPAAGTGAGTGSSGPGLAR;LVSTEHQCQHPLTTR;QLCCCSVGK;SAVEIAPTQVTETDECR	Latent-transforming growth factor beta-binding protein 3 (LTBP-3)
sp|Q9D5V5|CUL5_MOUSE	10.9675	148817	1.63214e+06	318210	0	128240	116620	4407500	372310	DLEEHIISAGLADMVAAAETITTDSEK;EQMEWLIEHR;EVGMPADYVNK;GSLQFEDKWDFMHPIVLK;ISNAQLQTELVEILK;KLTSEEIEAK;LATELPDAELRR;LGEAFDSQLVIGVR;LHLMFSLMDK;QVLLYDPQVNSPK;TQAPSYLQQNGVQNYMK;VFVSLPTELEDLIPEVEEFYKK;VLSHQDDTALLK;YVEQLLTLFNR	Cullin-5 (CUL-5)
sp|P58462|FOXP1_MOUSE	8.58429	29582.3	253943	88747	0	0	185730	452580	123520	AAPQPLNLVSSVTLSK;EVTSAHTAEETTSSNHSSLDLTSTCVSSSAPSK;GAVWTVDEVEFQK;HLNSEHALDDR;NAEVRPPFTYASLIR;QQEQLQLQLLQQQHAGK;SSLIMNPHASTNGQLSVHTPK;VQMQVVQQLELQLAK;YNVPISSADIAQNQEFYK	Forkhead box protein P1 (Forkhead-related transcription factor 1)
sp|Q9WVJ5|CRBB1_MOUSE	8.2418	9257	76294.3	0	0	27771	55438	82797	90648	ASATTAVNPGPDGK;GAPSTGPAPAPGPTPVPASVPRPAAK;VGSITVSGGTWVGYQYPGYR	Beta-crystallin B1 (Beta-B1 crystallin) [Cleaved into: Beta-crystallin B1B]
sp|P56375|ACYP2_MOUSE	7.87707	10041	79093.7	0	30123	0	53869	53702	129710	GTVTGQVQGPEEK;LEYSDFSIRY	Acylphosphatase-2 (EC 3.6.1.7) (Acylphosphatase, muscle type isozyme) (Acylphosphate phosphohydrolase 2)
sp|Q9CQP0|RM33_MOUSE	7.85014	6762	53082.7	20286	0	0	32968	22450	103830	LSLLHYDPIVNK;LSLLHYDPIVNKK	39S ribosomal protein L33, mitochondrial (L33mt) (MRP-L33)
sp|Q9CQ13|COPRS_MOUSE	7.41097	196957	1459640	405260	0	185610	1473900	862820	2042200	ADQGNPYDADDIQGSISQEIK;ETETELAVDR;LASGAQSIPADIPAHAEGPSSEEEGFAVEK;MVFETGQFDDAED;SSQEAPSAEAGFATADLSGR;SSQEAPSAEAGFATADLSGRETETELAVDR	Coordinator of PRMT5 and differentiation stimulator (Cooperator of PRMT5)
sp|Q8CIZ8|VWF_MOUSE	7.29413	105690	770917	0	0	317070	1564200	720670	27880	AVYSIDIEDVQEQCSCCLPSR;EFVEEVIQR;EQDLEVLLHNGACSPGAK;FTHLGHILTYTPQNNEFQLQLSPK;HIVTFDGQNFK;HQFLETWVPDHQPCQICMCLSGR;ILDELLQTCVDPQDCPVCEVAGR;ILTSDVFQGCNR;IPGTCCDTCEEPDCK;LCSGFSGVCVDEDGNEK;LQQVEDLSTMATLGNSFFHK;LSLDVSPATCHNNIMK;LTGSCSYVIFQNK;LVCPADNPR;QDETFQDGCDSHLCR;RPGDVWTLPDQCHTVTCLANGQTLLQSHR;SQEEVDIHYCQGK;TNTGQALQYLSEHSFSPSQGDR;TPTLCPQSCEEK;TTDFCAMSCPPSLVYNHCER;VCEVIASYAHLCR;VIAPATFHTICQQDSCHQER;VI…	von Willebrand factor (vWF) [Cleaved into: von Willebrand antigen 2 (von Willebrand antigen II)]
sp|Q9DB29|IAH1_MOUSE	7.12639	16775.7	119550	50327	0	0	49132	47618	261900	DVEEAKPELSLLGDGDY;LNSVVGEYANACLQVAR;QHVPLDEYSANLR;VILITPPPLCEAAWEK	Isoamyl acetate-hydrolyzing esterase 1 homolog (EC 3.1.-.-)
sp|P01901|HA1B_MOUSE	7.07031	15124	106931	45372	0	0	90547	69037	161210	EQYYTCHVYHQGLPEPLTLR;FDSDAENPRYEPR;GGDYALAPGSQTSDLSLPDCK;GYQQYAYDGCDYIALNEDLK;VMVHDPHSLA;YFVTAVSRPGLGEPR	H-2 class I histocompatibility antigen, K-B alpha chain (H-2K(B))
sp|Q14B70|HDX_MOUSE	6.94748	13780	95736.3	41340	0	0	142500	87300	57409	AENQSTNLPGPGR;FIENELEIQK;QTSVLNAGNSVYNHTK;SCESGAAGTVSGTSLAAPDITVR;SNFSPHFVSSNQLR;TSLHTASSTMYSNTNPSR	Highly divergent homeobox
sp|Q6ZWU9|RS27_MOUSE	6.90757	80750	557787	0	242250	0	283630	1021600	368130	DLLHPSPEEEK;LTEGCSFR;LVQSPNSYFMDVK;RLVQSPNSYFMDVK	40S ribosomal protein S27
sp|P49615|CDK5_MOUSE	6.6928	14912.3	99805.3	44737	0	0	22857	31929	244630	DLKPQNLLINR;GLGFCHSR;LDDDDEGVPSSALR;LHDVLHSDK;SFLFQLLK	Cyclin-dependent-like kinase 5 (EC 2.7.11.1) (CR6 protein kinase) (CRK6) (Cell division protein kinase 5) (Serine/threonine-protein kinase PSSALRE) (Tau protein kinase II catalytic subunit) (TPKII catalytic subunit)
sp|Q3V1L4|5NTC_MOUSE	6.345	3119360	1.97923e+07	7954700	169980	1233400	25074000	14271000	20032000	AAHVLMPHESTVEHTHVDINEMESPLATR;CFGFDMDYTLAVYK;DAVDWVHYK;DGDLFMSYR;DGKLPLLLSR;DILYIGDHIFGDILK;FYILNTLFNLPETYLLACLVDFFTNCPR;GLVFDTLYGNLLK;HLDSSSNERPDISSIQR;IGTYTGPLQHGIVYSGGSSDTICDLLGAK;IMTYLFDFPHGPK;IMTYLFDFPHGPKPGSSHRPWQSYFDLILVDAR;KPLFFGEGTVLR;KVTHDMDMCYGMMGSLFR;LPLLLSR;LQNAADVPANMDK;LVSIGYPQELLSFAYDSTFPTR;PGSSHRPWQSYFDLILVDAR;PLFFGEGTVLR;QTLFASQVMR;SISEIKPPNLFPLAPQEITHCHDEDDDEEEEEEE;SMFQDVRDAVDW…	Cytosolic purine 5'-nucleotidase (EC 3.1.3.5) (Cytosolic 5'-nucleotidase II)
sp|Q9D8Y0|EFHD2_MOUSE	6.25126	527533	3.29775e+06	0	0	1582600	5755300	4039200	98749	ADLNQGIGEPQSPSR;ADLNQGIGEPQSPSRR;DGFIDLMELK;EFLLIFR;EFLLIFRK;FEEEIKAEQEER;LGAPQTHLGLK;LQMEGEGGEATEQPGLNGAAAAAAAEAPDETAQALGSADDELSAK;LSEIDVSTEGVK;LSFREFLLIFRK;QYDAGRDGFIDLMELK;RADLNQGIGEPQSPSRR;RLQMEGEGGEATEQPGLNGAAAAAAAEAPDETAQALGSADDELSAK;RVFNPYTEFK;VFNPYTEFK;VQAINVSSR;VQAINVSSRFEEEIK	EF-hand domain-containing protein D2 (Swiprosin-1)
tr|E9Q1A5|E9Q1A5_MOUSE	6.01803	10112.3	60856.3	0	0	30337	24161	134590	23818	AYTDAASLEAHLSTHTVK;TFANSSYLAQHIR;TFANTSYLAQHLR;VASTLTEEGGGGGGGGGTVAPPKPPR	Zinc finger protein 384
sp|Q7TSZ8|NACC1_MOUSE	5.90982	12449.7	73575.3	0	0	37349	66936	86455	67335	AQLMNCHVSAGTR;LELVTGTNVYITR;LQGLYCDVSVVVK;TEQELDSVQCTPMAK;VEALPEQVVLESR;YYCQNFAPNFK	Nucleus accumbens-associated protein 1 (NAC-1) (BTB/POZ domain-containing protein 14B)
sp|Q08943|SSRP1_MOUSE	5.73128	35846	205443	75408	0	32130	120940	285890	209500	ADVIQATGDAICIFR;ITVPGNFQGHSGAQCITCSYK;QGTQYTFSSIEREEYGK;VDNIQAGELTEGIWR	FACT complex subunit SSRP1 (Facilitates chromatin transcription complex subunit SSRP1) (Recombination signal sequence recognition protein 1) (Structure-specific recognition protein 1) (T160)
tr|A7UAK5|A7UAK5_MOUSE	5.70456	2.21803e+06	12652900	2549900	0	4104200	22040000	8762100	7156600	AFFIESVCDDPTVVASNIMEVK;ALNEIDAGVCEELTYEEIRDTYPEEYALR;ALNEIDAGVCEELTYEEIRDTYPEEYALREQDK;CDRDLSLIK;CLLAYFLDK;CPLHTVLK;DCNSAEAMDDFMK;DCNSAEAMDDFMKR;EGGQIAVFDATNTTR;FVEEQNLK;HGENEYNLQGK;HMILNFAK;IGGDSGLSSR;INCYEASYQPLDPDK;INCYEASYQPLDPDKCDR;INCYEASYQPLDPDKCDRDLSLIK;INSFEER;IQHFASVVRPSSYTELDFQSVESAK;IVYYLMNIHVQPR;IWVPVDHRPSLPR;KGPNPLMR;LEPVIMELERQENVLVICHQAVLR;LPYEQWK;LTNSPTVIVMVGLPAR;LTNSPTVIVMVGLPAR…	6-phosphofructo-2-kinase (EC 2.7.1.105) (EC 3.1.3.46) (Fructose-2,6-bisphosphatase)
sp|Q9ERR7|SEP15_MOUSE	5.70241	26262	149757	61444	0	17342	79690	150700	218880	FPQVQAFVR;GCCQEEAQFETK;GCCQEEAQFETKK;LLDDNGNIAEELSILK;WNTDSVEEFLSEK	Selenoprotein F (15 kDa selenoprotein)
sp|Q60766|IRGM1_MOUSE	5.58498	48421.3	270432	73848	22066	49350	39015	745000	27281	ETVATLSQIPVSIFVTGDSGNGMSSFINALR;VIGHDEDASAPTGVVR;YPPVFLVSSLDPLLYDFPK	Immunity-related GTPase family M protein 1 (EC 3.6.5.-) (Interferon-inducible GTPase 3) (Interferon-inducible protein 1) (LPS-stimulated RAW 264.7 macrophage protein 47) (LRG-47)
sp|Q922Q2|RIOK1_MOUSE	5.37279	72941.7	391900	84545	0	134280	671580	239200	264920	DHISEIHGCISTGK;EANVYYASTPSGESR;ELQPIHAEDGGVLLK;GCTWNGGSNYQANR;HAVAVMTVR;LKEEDMALNTQQDNILYQTVMGLK;SHVLLMGFIGK;SHVLLMGFIGKDDMPAPLLK;SLQNAAAEVK;TSQDHVDEEVFK	Serine/threonine-protein kinase RIO1 (EC 2.7.11.1) (EC 3.6.3.-) (RIO kinase 1)
sp|A2AGT5|CKAP5_MOUSE	5.32439	104207	554837	133980	0	178640	1399400	129080	136030	AQDALPFFMMHLGYEK;EIVEPELSIEVCEEK;EQHQHSDLDSNQTHSAGTMTSSSSTTNIDDLKK;EWLEGEDLSEELKK;HTLQNINSVQLK;LIYSTHMADEK;LLPDTINSINLDR;NAALNTIVTVYNVHGDQVFK;NESELEAHLCR;NSSQFFQSYVER;PAIPPVASSTDMLHSK;SDQTNILSALLVLLQDSLLATASSPK	Cytoskeleton-associated protein 5
sp|Q9CWN7|CNO11_MOUSE	5.23507	64509	337709	132290	0	61237	981360	21430	10337	LPDLVENNPLVAIEMLLK;SGPAGSSGGR;SPLSSPQQTQLLGELEK	CCR4-NOT transcription complex subunit 11
sp|Q80X95|RRAGA_MOUSE;sp|Q6NTA4|RRAGB_MOUSE	5.17147	10198	52738.7	0	0	30594	47177	45540	65499	ATFLVISHYQCK;DMHYYQSCLEAILQNSPDAK;LGATIDVEHSHVR;MDLVQEDQRDLIFK	Ras-related GTP-binding protein A (Rag A) (RagA) (EC 3.6.5.-)
sp|O55186|CD59A_MOUSE	5.14646	10273.3	52871.3	0	30820	0	71925	66615	20074	QSDCHGEIIMDQLEETK	CD59A glycoprotein (MAC-inhibitory protein) (MAC-IP) (Membrane attack complex inhibition factor) (MACIF) (Protectin) (CD antigen CD59)
sp|P08121|CO3A1_MOUSE	5.10069	680169	3.46933e+06	1099300	79278	861930	6481500	2432300	1494200	DGPPGPAGNSGSPGNPGIAGPK;FCHPELK;FTYTVLEDGCTK;GPVGPHGPPGK;GSEGSPGHPGQPGPPGPPGAPGPCCGGGAAAIAGVGGEK;HWWTDSGAEK;INTEEIMSSLK;LMGSNEGEFK;LPIIDIAPYDIGGPDQEFGVDIGPVCFL;NSIAYMDQASGNVK;NSIAYMDQASGNVKK;SGEYWVDPNQGCK;SGGFSPYYGDDPMDFK;SVNGQIESLISPDGSR;SVNGQIESLISPDGSRK;VFCNMETGETCINASPMTVPR	Collagen alpha-1(III) chain
sp|P25976|UBF1_MOUSE	5.01217	37830.7	189614	34653	0	78839	69311	245480	254050	FLESLPEEEQQR;FREDHPDLIQNAK;FSQELLSNGELNHLPLK;HPELNISEEGITK;LHPEMSNLDLTK;TLTELILDAQEHVK;TTESHMDWEK;VHLDLWVK	Nucleolar transcription factor 1 (Upstream-binding factor 1) (UBF-1)
sp|Q811S7|UBIP1_MOUSE	4.94638	34378.7	170050	49851	0	53285	121850	258600	129700	LASVFNIPFHQINQVYR;LFSNFSGADLLK;LHDETLTYLNQGQSYEIR;LQYTEHQQLEGWK;TSAFIQVHCISTEFTPR	Upstream-binding protein 1 (Nuclear factor 2d9) (NF2d9)
sp|Q9CZG3|COMD8_MOUSE	4.91995	6012.67	29582	18038	0	0	14083	41818	32845	HVLEDVTTFFK;NFSEEETLQQLNQLNSCHQEAVLK	COMM domain-containing protein 8
sp|Q8BJ37|TYDP1_MOUSE	4.85047	114210	553970	177480	115540	49609	982010	614600	65301	ADDEYETSGEGQDIWDMLDK;DRPWIWNIPYVK;DSLLALREEGRPPGK;FNDADSVLPHKK;HVSSPDVTTAQK;LLQAHAPSTPK;PYANISLCQAK;SAVPLHLIYPSVENVR;SYELGVLFLPSAFGLDTFK;TSLEGYPAGGSLPYSIQTAEK;WLHSYFHK	Tyrosyl-DNA phosphodiesterase 1 (Tyr-DNA phosphodiesterase 1) (EC 3.1.4.-) (Protein expressed in male leptotene and zygotene spermatocytes 501) (MLZ-501)
sp|Q8BG95|MYPT2_MOUSE	4.78629	104152	498503	228470	0	83987	242440	895420	357650	LESGGTNPTSSDSYSDR;LKDENGALIR;LQEAQLELADIK;LYESALTENQK;RSTQGVTLTDLQEAEK;SSVLEVEKR;STQGVTLTDLQEAEK;TGSHNMLSEVANSR	Protein phosphatase 1 regulatory subunit 12B (Myosin phosphatase-targeting subunit 2) (Myosin phosphatase target subunit 2)
sp|Q9JIH2|NUP50_MOUSE	4.77844	10734.3	51293.3	32203	0	0	14536	23334	116010	HVNTNPLCDLTPIFK;KSDAAQGATSASFSFGK;NVGFESDSGGAFK;VVVTEVKEEDAFYSK	Nuclear pore complex protein Nup50 (50 kDa nucleoporin) (Nuclear pore-associated protein 60 kDa-like) (Nucleoporin Nup50)
sp|Q9DD24|TCAL9_MOUSE	4.75207	11422.7	54281.3	0	0	34268	40852	54912	67080	HLSSDDLFRDVEELDEIRK;SLQDFQEDIHNR	Transcription elongation factor A protein-like 9 (TCEA-like protein 9) (Schlafen 8-interacting protein) (Transcription elongation factor S-II protein-like 9) (WW domain-binding protein 5) (WBP-5)
sp|Q6GQT6|SCAP_MOUSE	4.67931	25506.7	119354	25223	0	51297	58746	279790	19525	APEVTWGPEDEELWR;GSSPSSSVYSSSNTVTCHR;LVTGSQDHTLR;QQAVRPSTPHTITLQPSSFR;RGELPCDDYGYAPPETEIVPLVLR	Sterol regulatory element-binding protein cleavage-activating protein (SCAP) (SREBP cleavage-activating protein)
sp|Q9CQ18|RNH2C_MOUSE	4.59827	24387.7	112141	73163	0	0	31284	75339	229800	GLRGEEVAVPPGFAGFVMVTEEK;LHLLPCDVLVSR;LHLLPCDVLVSRPAPVDR;LIGATGSFSHFTLWGLETVPGPDAK;LNFSGDAEDKADEAQEPLER	Ribonuclease H2 subunit C (RNase H2 subunit C) (Ribonuclease HI subunit C)
sp|P27641|XRCC5_MOUSE	4.59278	349440	1604900	934100	0	114220	1381400	2284100	1149200	AFREEAIQFSEEQR;ALHLQER;CFSVLGFCK;CTPTEAQLSAIDDLIDSMSLVK;DDEAAAVALSSLVHALDELNMVAIVR;DEGPGSSITAEEATK;DEIALVLYGTDGTDNALAGK;DQYQNITVCR;EEDHISISSLAEGNITK;ETVYCLNDDDETEVSK;ETVYCLNDDDETEVSKEDTIQGYR;FFMGHQVLK;FNSFLEALR;GDLDSGLDHLKPSFPQK;HLMLPDFDLLEDIGNK;IASFEEASLQLISHIEQFLDTNETLYFMK;IQPSSQQADFLDALIVCMDLIQR;KNEEEDIVEDLFPTSK;KNQVTAQDVFQDNHEEGPAAK;LPPIQQHILNMLDPPTEMK;LYQCLLHR;NGEPGERGDLDSGLDHLKPSFPQK;NQVTAQ…	X-ray repair cross-complementing protein 5 (EC 3.6.4.-) (ATP-dependent DNA helicase 2 subunit 2) (ATP-dependent DNA helicase II 80 kDa subunit) (CTC box-binding factor 85 kDa subunit) (CTC85) (CTCBF) (DNA repair protein XRCC5) (Ku autoantigen protein p86 homolog) (Ku80) (Nuclear factor IV)
sp|Q61189|ICLN_MOUSE	4.548	843763	3.83743e+06	1930700	0	600590	4404500	1985200	5122600	DPNAYPQEHLYVMVNAK;GLGTGTLYIAESR;LEGMLSQSVSSQYNMAGVR;LQQPDTEAVLNGK;LSWLDGSGLGFSLEYPTISLHAVSR;NYEDGMEVETTPTVAGQFEDADVDH;SFPPPGSADGLR;TEDSVRNYEDGMEVETTPTVAGQFEDADVDH	Methylosome subunit pICln (Chloride channel, nucleotide sensitive 1A) (Chloride conductance regulatory protein ICln) (I(Cln)) (Chloride ion current inducer protein) (ClCI)
sp|Q71RI9|KAT3_MOUSE	4.54359	95104	432113	255130	0	30182	718000	287810	290530	AAFIDNMNQYTR;AIILNTPHNPLGK;DSTLDAAEEIFR;HDTLCISDEVYEWLVYTGHTHVK;IATLPGMWER;KLTAIPVSAFCDSK;LGWSIGPAHLIK;LTAIPVSAFCDSK;MAGAVPVFIPLR;MDDPECYFNSLPK;QELQVIADLCVK;RIEGLDSNVWVEFTK	Kynurenine--oxoglutarate transaminase 3 (EC 2.6.1.7) (Cysteine-S-conjugate beta-lyase 2) (EC 4.4.1.13) (Kynurenine aminotransferase 3) (Kynurenine aminotransferase III) (KATIII) (Kynurenine--glyoxylate transaminase) (EC 2.6.1.63) (Kynurenine--oxoglutarate transaminase III)
sp|Q8VEH5|EPMIP_MOUSE	4.48818	15543.3	69761.3	46630	0	0	38432	46302	124550	EVLPDHVGVLEGIDLSPEITR;RPEFQPLLTESESEHGER;VASLFDSNQICDK;YLVVEPAEGDGALCLVCR	EPM2A-interacting protein 1 (Laforin-interacting protein)
sp|Q9WVJ9|FBLN4_MOUSE	4.42418	11757.7	52018	18170	17103	0	27022	111250	17782	CNQGYELHR;DGFSCSDIDECGYSSYLCQYR;SCVDVNECDMGAPCEQR	EGF-containing fibulin-like extracellular matrix protein 2 (Fibulin-4) (FIBL-4) (Mutant p53-binding protein 1)
sp|Q99P30|NUDT7_MOUSE	4.40257	10800.7	47550.7	32402	0	0	76386	40824	25442	FSVLVPLLAR;IDFDLHDLIPSCER	Peroxisomal coenzyme A diphosphatase NUDT7 (EC 3.6.1.-) (Nucleoside diphosphate-linked moiety X motif 7) (Nudix motif 7)
sp|Q05915|GCH1_MOUSE	4.37633	53134.3	232533	76107	30798	52498	118560	284650	294390	AATAMQYFTK;DIDMFSMCEHHLVPFVGR;ELPRPGASPPAEK;HRSEEENQVNLPK;LAAAYSSILLSLGEDPQR;TVTSTMLGVFREDPK;VHIGYLPNK	GTP cyclohydrolase 1 (EC 3.5.4.16) (GTP cyclohydrolase I) (GTP-CH-I)
sp|Q99J09|MEP50_MOUSE	4.37514	11976450	5.23987e+07	23821000	316350	11792000	63177000	36736000	57283000	AHAGQVTCVAASPHK;CWVGSLWFFK;DATWSPLNHSLLTTVGWDHQVIHHVVPLEPLPNPGPDSVVE;DPSAAPNEGFCSAGVQTEAGVADLTWVGDK;DSVFLSCSEDSR;DTPPPLVPPAAR;EWNLPPNAPACMER;FCKYEHDDIVSTVTVLSSGTQAVSGSK;GILVASDSGAVELWELDENETLIVSK;ILLWDTR;IWDLAQQVSLNSYR;KDTPPPLVPPAAR;LVFSPHSVPLLTSLSEDCSLAVLDSSLSEVFR;NASCTLSSAVHSQGVTR;PASQMACNASGYLPTALAWHPQQSEVFVFGDENGSVSLVDTK;SDGSLLLGVSSLSGR;YEHDDIVSTVTVLSSGTQAVSGSK;YRSDGSLLLGVSSLSGR	Methylosome protein 50 (MEP-50) (WD repeat-containing protein 77)
sp|O70503|DHB12_MOUSE	4.23515	448890	1.90112e+06	421360	190860	734450	236350	4420300	1046700	AFQVWCVGNEALVGPR;AFVDFFSQCLHEEYK;GVILNISSASGMLPVPLLTIYSATK;IQKPTLDKPSAETFVK;LININVLSVCK;LNQVSNNIK;MECAPPAAGFLYWVGASTIAYLALR;PTLDKPSAETFVK;TIAVDFSLDDIYDK;TTGYVIHSLMGSINSIMPR	Very-long-chain 3-oxoacyl-CoA reductase (EC 1.1.1.330) (17-beta-hydroxysteroid dehydrogenase 12) (17-beta-HSD 12) (3-ketoacyl-CoA reductase) (KAR) (Estradiol 17-beta-dehydrogenase 12) (EC 1.1.1.62) (KIK-I)
sp|P35123|UBP4_MOUSE	4.18492	115650	483986	206340	0	140610	112150	35709	1304100	ALNMSEFVCDR;IFQMDEGLSHITPR;LCENSDPTNVLSCHFSK;LLNWYGCVEGQQPIVR;LRNDSVIVDTFHGLFK;LSGIAAENMVVTDVYNHR;LSSSHQGMGDEEAYNMDTN;SLYFDEQESEACEK;STLVCPECAK;TELGALMGTTLQR;YMSNTYEQLSK	Ubiquitin carboxyl-terminal hydrolase 4 (EC 3.4.19.12) (Deubiquitinating enzyme 4) (Ubiquitin thioesterase 4) (Ubiquitin-specific-processing protease 4) (Ubiquitous nuclear protein)
sp|P97496|SMRC1_MOUSE	4.12084	21788.7	89787.7	65366	0	0	33734	83399	152230	AATAGGGPGAAAGAVGAGGAAAASGLAVYR;AGGTLCHILGAAYK;FWESPDTVSQLDSVR;HFEELETIMDR;HLAAVEER;HVTNPAFTK;LNPQEYLTSTACR;SLVALLVETQMK;TLAGLVVQLLQFQEDAFGK;TQDECILHFLR;VSEHVGSR;YVHADAPTNK	SWI/SNF complex subunit SMARCC1 (BRG1-associated factor 155) (SWI/SNF complex 155 kDa subunit) (SWI/SNF-related matrix-associated actin-dependent regulator of chromatin subfamily C member 1) (SWI3-related protein) (BAF155)
sp|O08992|SDCB1_MOUSE	4.11837	57261.3	235823	54584	0	117200	257020	293000	157450	DAQIADILSTAGTVVTITIMPTFIFEHIIK;DAQIADILSTAGTVVTITIMPTFIFEHIIKR;DSSGHVGFIFK;FGDQVLQINGENCAGWSSDK;NGLLTDHHICEINGQNVIGLK;PSSVNYMVAPVTGNDAGIR;SLMDHTIPEV	Syntenin-1 (Scaffold protein Pbp1) (Syndecan-binding protein 1)
sp|Q00519|XDH_MOUSE	4.01504	8976	36039	26928	0	0	19365	69573	19179	DEVTCVGHIIGAVVADTPEHAHR;DGGCCGGSGNNPNCCMSQTK;EGDLTHFNQK;IPAFGSIPIEFR;NACVDQFTTLCATGTPENCK;NKPEPTVEEIENAFQGNLCR	Xanthine dehydrogenase/oxidase [Includes: Xanthine dehydrogenase (XD) (EC 1.17.1.4); Xanthine oxidase (XO) (EC 1.17.3.2) (Xanthine oxidoreductase) (XOR)]
sp|Q8CIG8|ANM5_MOUSE	3.99673	2.09977e+07	8.39223e+07	32703000	403170	29887000	91546000	68981000	91240000	AAILPTSIFLTNK;AAILPTSIFLTNKK;AAMAVGGAGGSR;AAMAVGGAGGSRVSSGR;ADIIVSELLGSFADNELSPECLDGAQHFLK;CLLDRVPEEEK;DDVIANAPTTHTEEYSGEEK;DITLSIRPETHSPGMFSWFPIFFPIK;DLNCVPEIADTLGAVAK;DPMIDNNR;DRDPEAQFEMPYVVR;DWNTLIVGK;EFCSYLQYLEYLSQNRPPPNAYELFAK;EFIQEPAK;EKDRDPEAQFEMPYVVR;ETNVQVLMVLGAGR;EWVAPEK;FKREFIQEPAK;GPLVNASLR;GYEDYLQSPLQPLMDNLESQTYEVFEK;GYEDYLQSPLQPLMDNLESQTYEVFEKDPIK;IAVALEIGADLPSNHVIDR;KGFPVLSK;KVWYEW…	Protein arginine N-methyltransferase 5 (Prmt5) (EC 2.1.1.320) (Histone-arginine N-methyltransferase PRMT5) (Jak-binding protein 1) (Shk1 kinase-binding protein 1 homolog) (SKB1 homolog)
sp|Q9CYA6|ZCHC8_MOUSE	3.99471	160196	639939	403110	32960	44519	17226	1614000	288590	EYMDACGEASGQSFQQR;FKPGVISEELQDALGVTDK;GTPPLTPSDSPQAR;KLNILTR;LNILTRPSGILVSNTK;LVNYPGFNISTPR;PAASAMDEDALTLEELEEQQR;QYHQEIEEFVSNLVK;YHAEEVEER;YQQVFSHIVPLEGQEMQVK	Zinc finger CCHC domain-containing protein 8 (TRAMP-like complex RNA-binding factor ZCCHC8)
sp|Q8CES0|NAA30_MOUSE	3.92603	32584	127926	56531	41221	0	49448	34939	299390	DLSEPYSIYTYR;LLSSSLTTGCSLR;LYENLGFVR;NGLVEGTEQQEEEEMDEQVR;SEAAAAAAGAASDPAAAR;VLSAAEAAAPDGASK	N-alpha-acetyltransferase 30 (EC 2.3.1.256) (N-acetyltransferase 12) (N-acetyltransferase MAK3 homolog) (NatC catalytic subunit)
sp|Q8CFV4|NRN1_MOUSE	3.89269	37501.3	145981	42343	0	70161	90787	314950	32206	LGDSMANYPQGLDDK;TVCTYWEDFHSCTVTALTDCQEGAK	Neuritin (Candidate plasticity gene 15 protein)
sp|O35177|CASL_MOUSE	3.86037	989300	3.81907e+06	1492000	1475900	0	2065800	6397200	2994200	LQQTLEMGVCSLMSLVTTDWR	Enhancer of filamentation 1 (mEF1) (CRK-associated substrate-related protein) (CAS-L) (Neural precursor cell expressed developmentally down-regulated protein 9) (NEDD-9) (p105)
sp|P61087|UBE2K_MOUSE	3.82503	41521	158819	97208	0	27355	90112	42585	343760	DQWAAAMTLR;GEIAGPPDTPYEGGR;IWHPNISSVTGAICLDILK;LWAHVYAGAPVSSPEYTK;NAVIVALSSK;VDLVDENFTELR;VDLVDENFTELRGEIAGPPDTPYEGGR	Ubiquitin-conjugating enzyme E2 K (EC 2.3.2.23) (E2 ubiquitin-conjugating enzyme K) (Huntingtin-interacting protein 2) (HIP-2) (Ubiquitin carrier protein) (Ubiquitin-conjugating enzyme E2-25 kDa) (Ubiquitin-conjugating enzyme E2(25K)) (Ubiquitin-conjugating enzyme E2-25K) (Ubiquitin-protein ligase)
sp|O54865|GCYB1_MOUSE	3.80747	29476.3	112230	88429	0	0	20174	45677	270840	DLVLLGEQFREEYK;GLYLSDIPLHDATR;LECEDELTGAEISCLR;LTQELEILTDR;NEECDHTQFLIEEK;NLVVTQCGNAIYR;NYGPEVWEDIKK	Guanylate cyclase soluble subunit beta-1 (GCS-beta-1) (EC 4.6.1.2) (Guanylate cyclase soluble subunit beta-3) (GCS-beta-3) (Soluble guanylate cyclase small subunit)
sp|Q9QYI3|DNJC7_MOUSE	3.76508	16059.7	60466	0	0	48179	72508	49770	59120	EVGEAFTILSDPK;LAYELYTEALGIDPNNIK;YPEAQFVASDILR	DnaJ homolog subfamily C member 7 (Cytoplasmic CAR retention protein) (CCRP) (MDj11) (Tetratricopeptide repeat protein 2) (TPR repeat protein 2)
sp|Q9JKN1|ZNT7_MOUSE	3.76297	56530.7	212723	58430	67648	43514	220240	351000	66930	MLPLSIKDDEYKPPK;TPPSLENTLPQCYQR;WILSQTHNIFTQAGVR	Zinc transporter 7 (ZnT-7) (Solute carrier family 30 member 7) (Znt-like transporter 2)
sp|Q9EPL9|ACOX3_MOUSE	3.72312	96332.3	358657	85097	0	203900	518400	385730	171840	CQFGPTDKEEIPVLEYPLQQWR;EIHALASAGKPLASWTAQR;FHEHIHSSGLSPSLR;GGYISGEQTGR;ILPYLAAAYALDHFSK;IYSLEIFGCFALTELSHGSNTK;LRGDHSDQQAELGR;LSTLYGLWCLSQHMALLYR;PLASWTAQR;SYGADLPLEK;TGNITSEGTYNSPFK;TIFMDLIEVQSAR;TIFSTLENDPLFAR;TTAHYDPDTQEFILHSPDFEAAK;TVDFLEAYPGILGQK;WLVCYLLQESHR	Peroxisomal acyl-coenzyme A oxidase 3 (EC 1.3.3.6) (Branched-chain acyl-CoA oxidase) (BRCACox) (Pristanoyl-CoA oxidase)
sp|Q9JMC3|DNJA4_MOUSE	3.71922	13066	48595.3	0	39198	0	61585	50489	33712	ETQYYDILGVKPSASPEEIKK;LISQAYEVLSDPK	DnaJ homolog subfamily A member 4 (MmDjA4)
sp|P84244|H33_MOUSE;sp|P02301|H3C_MOUSE	3.67566	1.30962e+06	4.81371e+06	2230300	1191500	507050	81916	11020000	3339200	DIQLARR;EIAQDFK;EIAQDFKTDLR;FQSAAIGALQEASEAYLVGLFEDTNLCAIHAK;RVTIMPK;YRPGTVALR	Histone H3.3
sp|A2AX52|CO6A4_MOUSE	3.67135	51083.3	187545	60166	0	93084	89735	237150	235750	AILSVQQMSDGTHTGK;DIGVNIYAIGVR;DLEVAAQPGTSWHGAR;EAASGLLQGGPALGHALEWTLENVLLTAVLPR;FLVHQGSVNNR;FTEAFLNLLNSGINQYPPPELVK;GNCPCSTGISR;LEGVSEAEVAYASR;LEMCESNCPTGAR;MDVDFLQSLGETAIHLSLAK;MGQALQFILEHHFR;TPCEIVDFVR;VLLVFTDGLDEDLER;VLYAIVASETSIWDREK;YLIVITDGQSTDPVAEAAQGLR	Collagen alpha-4(VI) chain
sp|Q8VDF2|UHRF1_MOUSE	3.65426	296278	1.08268e+06	626710	71215	190910	1151500	430830	1665700	ALALNCHSPINEK;ALSEDEPCSSSAVK;EAFQCICCQELVFRPVTTVCQHNVCK;ERDSELSDSDSGYGVGHSESDK;ETHTVNSLSR;FELDHSSPTR;GFWYDVEICR;KIEEVFHVEPQLQR;LEPYTLSEQQANLIK;LLNDSQLNNCR;QMEDGHTLFDYDVR;RDDTEPEPWTR;TSEDDIMYHVK;TTECTIVPANHFGPIPGVPVGTMWR;TVWEDTDLGLYK;VNQPLQTILNQLFPGYGSGR;VQVSESGVHRPHVAGIHGR;YDDYPEHGVDIVK	E3 ubiquitin-protein ligase UHRF1 (EC 2.3.2.27) (Nuclear protein 95) (Nuclear zinc finger protein Np95) (RING-type E3 ubiquitin transferase UHRF1) (Ubiquitin-like PHD and RING finger domain-containing protein 1) (mUhrf1) (Ubiquitin-like-containing PHD and RING finger domains protein 1)
sp|Q9EQP2|EHD4_MOUSE	3.60874	155429	560903	353860	67363	45064	151510	218700	1312500	ADQVDTQQLMR;DKPVYDELFYTLSPINGK;EGADEEEWVVAK;FHEFHSPALEDADFENKPMILLVGQYSTGK;IILLFDAHK;KLNDLIK;LADCDCDGMLDEEEFALAK;LDISDEFSEAIK;LFEAEAQDLFR;LIEAVDNMLTNK;LPEIYVQLQR;SGGMDAVQTVTGGLR;SISIIDSPGILSGEK;VHAYIISYLK;VINTPEVLR;VYGALMWSLGK;VYIGSFWAQPLQNTDNRR;YLLEQDFPGMR	EH domain-containing protein 4 (PAST homolog 2) (mPAST2)
sp|Q9R002|IFI2_MOUSE	3.56735	799633	2852570	506360	901970	990570	2778800	5357300	421610	ENMFHATVATESQYYR;ERLVDGEFK;ESFEGDGYHK;ICDLHLQTK;LQLFSFHLR;MFHATVATDTEFFR;PMTVMVLTATEPFNYK;SSTNSEFSEGQHQTPSSDSSGHGEDQPQASPGPNK;SSTNSEFSEGQHQTPSSDSSGHGEDQPQASPGPNKK;STGNNCICYGIWDDTGAMK;VVVSGQLTSVNCEIGNTIR;YSYMEVIMPEK	Interferon-activable protein 202 (Ifi-202) (Interferon-inducible protein p202) (Lupus susceptibility protein p202)
sp|Q9CYT6|CAP2_MOUSE	3.53496	22440.3	79325.7	67321	0	0	29706	21341	186930	KFGLVFDHVVGIVEVINSK;SALFAQLNQGEAITK;VLAGDVETHAEMVHGAFQAQR;VPTISINK	Adenylyl cyclase-associated protein 2 (CAP 2)
sp|P47757|CAPZB_MOUSE	3.42991	9.89607e+06	3.39427e+07	9991800	2920400	16776000	40210000	46311000	15307000	DETVSDCSPHIANIGR;DLYFEGGVSSVYLWDLDHGFAGVILIK;DYLLCDYNR;DYLLCDYNRDGDSYR;ELSQVLTQR;GCWDSIHVVEVQEK;KLEVEANNAFDQYR;LEVEANNAFDQYR;LPPQQIEK;LTSTVMLWLQTNK;LVEDMENK;NLSDLIDLVPSLCEDLLSSVDQPLK;RLPPQQIEK;SDQQLDCALDLMR;SGSGTMNLGGSLTR;SPWSNKYDPPLEDGAMPSAR;STLNEIYFGK;YDPPLEDGAMPSAR	F-actin-capping protein subunit beta (CapZ beta)
sp|Q3THK7|GUAA_MOUSE	3.41534	202065	690120	414310	99741	92144	230160	504700	1335500	ALNQDQVIAVHIDNGFMR;DGSHHYEGAVVILDAGAQYGK;EDGVFNISMDNTCSLFR;EEIVLLTHGDSVDK;IMYDLTSKPPGTTEWE;ISQMPVILTPLHFDRDPLQK;LMQITSLHSLNAFLLPIK;LYGVQFHPEVGLTENGK;NFLYDIAGCSGNFTVQNR;QADFEAHNILR;SGNIVAGIANESKK;SVREDGVFNISMDNTCSLFR;TLNMTTSPEEK;VICAEEPYICK;VLVLLSGGVDSTVCTALLNR	GMP synthase [glutamine-hydrolyzing] (EC 6.3.5.2) (GMP synthetase) (Glutamine amidotransferase)
sp|Q8VEE1|LMCD1_MOUSE	3.39558	33413.3	113458	100240	0	0	114510	81893	143970	DPTFDTITYEWAPPGVTQK;GAAPVDSPVVYADR;HFICEGCEQLLSGR;SEALGVGEVALPGQGGLPK	LIM and cysteine-rich domains protein 1
sp|O88207|CO5A1_MOUSE	3.35402	243103	815373	194390	180220	354700	559640	1424500	461980	DLQLCHPDFPDGEYWVDPNQGCSR;ENPGSWFSEFK;ENPGSWFSEFKR;FGFEVGPACFLG;FLGSNDEEMSYDNNPYIR;GPMVSAQESQAQAILQQAR;ILDDEIFEGDIQQLLFVSDNR;RPLGTQQNPAR;SDHPIIDTNGIVMFGSR;SPVFLYEDHTGKPGPEEYPLFPGINLSDGK;VEQVPIVDIMFNDFGEASQK	Collagen alpha-1(V) chain
sp|P16015|CAH3_MOUSE	3.31967	93650	310887	0	108600	172350	445040	258720	228900	EAPFTHFDPSCLFPACR;EPMTVSSDQMAK;EWGYASHNGPDHWHELYPIAK;GDNQSPIELHTK;HDPSLQPWSASYDPGSAK;SLFSSAENEPPVPLVGNWRPPQPVK;YAAELHLVHWNPK	Carbonic anhydrase 3 (EC 4.2.1.1) (Carbonate dehydratase III) (Carbonic anhydrase III) (CA-III)
sp|Q91W89|MA2C1_MOUSE	3.3078	42856.3	141760	119200	0	9368.8	152140	131990	141150	DPTGHLSLQDNR;DSGQLCTWVGELFLELHNGTYTTHAQLK;DVHSLLVDLELLLGVAK;FVSPIYFTDCNLR;GQFVPVGGTWVEMDGNLPSGEAMVR;LSQEVVLDVGCPYVR;SAQFLYPAAQLQHLWR;SFQALHTANQMVNICDPAQPETYPAAK;SPQATYEIQFGHLQRPTHNNTSWDWAR	Alpha-mannosidase 2C1 (EC 3.2.1.24) (Alpha-D-mannoside mannohydrolase) (Mannosidase alpha class 2C member 1) (Neutral/cytosolic alpha-mannosidase)
sp|Q8CI32|BAG5_MOUSE	3.30067	24557.7	81056.7	0	0	73673	57329	147050	38791	AIEPQVVGFSGLSDDK;ICAVQEVIEDCMK;YLDLEEEADSTHAFDLGQNHSIIK	BAG family molecular chaperone regulator 5 (BAG-5) (Bcl-2-associated athanogene 5)
tr|E0CYQ0|E0CYQ0_MOUSE	3.29824	2.08721e+06	6.88413e+06	6102700	68516	90428	9548000	4315100	6789300	DPTYFGPILNFLR;DYTVAQVPPK;ELHSSPHGLSSESTR;ELHSSPHGLSSESTRK;LCQGEELQSDRDETGAYLIDR;LNVGGTVFLTTR;MEAGEAAPPVGAGGR;MEAGEAAPPVGAGGRPGGGWGK;RQEVEEVEVAQVQVEADAQEK;STDEQLEEQR;STDEQLEEQRR;STDEQLEEQRRQEVEEVEVAQVQVEADAQEK;VLQCQEEELTQMVSTMSDGWR	Potassium channel tetramerisation domain-containing 17
sp|Q9R1P0|PSA4_MOUSE	3.29188	372270	1.22547e+06	944960	84425	87424	791200	808600	2076600	ATCIGNNSAAAVSMLK;HYGFQLYQSDPSGNYGGWK;LLDEVFFSEK;LNEDMACSVAGITSDANVLTNELR;LYQVEYAMEAIGHAGTCLGILANDGVLLAAER;LYQVEYAMEAIGHAGTCLGILANDGVLLAAERR;QAYTQFGGK;RPFGVSLLYIGWDK;TTIFSPEGR;VEIATLTR;YLLQYQEPIPCEQLVTALCDIK	Proteasome subunit alpha type-4 (Macropain subunit C9) (Multicatalytic endopeptidase complex subunit C9) (Proteasome component C9) (Proteasome subunit L)
sp|Q60676|PPP5_MOUSE	3.28018	33963.3	111406	101890	0	0	89176	46972	198070	AEGYEVAHGGR;AFLEENQLDYIIR;CAYQILVQVK;FYSQAIELNPGNAIYYGNR;SVVDSLDIESMTIEDEYSGPK	Serine/threonine-protein phosphatase 5 (PP5) (EC 3.1.3.16) (Protein phosphatase T) (PPT)
sp|Q80Y14|GLRX5_MOUSE	3.26353	148963	486147	311480	135410	0	135070	97170	1226200	DYAAYNVLDDPELR;GTPEQPQCGFSNAVVQILR	Glutaredoxin-related protein 5, mitochondrial (Monothiol glutaredoxin-5)
sp|Q9D1G2|PMVK_MOUSE	3.22813	42330	136647	126990	0	0	128430	127740	153770	IVEGVSQPIWLVSDTR;IVEGVSQPIWLVSDTRR;LGGNICALLR	Phosphomevalonate kinase (PMKase) (EC 2.7.4.2)
sp|Q8CEZ0|KCTD2_MOUSE	3.22332	105123	338847	315370	0	0	538880	201880	275780	ELNNSTNGIVIEPSEK;LCCQEDPELDSDK;LCCQEDPELDSDKDETGAYLIDR;VLQCQEEELTQMVSTMSDGWK	BTB/POZ domain-containing protein KCTD2
sp|Q99JR1|SFXN1_MOUSE	3.22223	20742.7	66837.7	24476	37752	0	13661	20742	166110	FVPFAAVAAANCINIPLMR;QGIVPAGLTENELWR;SGDAPLTVNELGTAYVSATTGAVATALGLNALTK;SSMSVTSLEDELQASIQR;YAYDSAFHPDTGEK	Sideroflexin-1
sp|Q9D0L7|ARM10_MOUSE	3.21832	89683.3	288630	250560	18490	0	101640	242250	522000	ALACHHDVDVK;ALNALNNLSVNVENQTK;ALTLFQNINNCLK;ALVTLGNNAAFSTNQAIIR;INSLNQSIK;LLYLLESTDDPVITEK	Armadillo repeat-containing protein 10
sp|Q91YR1|TWF1_MOUSE	3.21757	4.40953e+06	14188000	4850700	782100	7595800	16625000	20639000	5300000	EDVSLHGYK;EDVSLHGYKK;EFGGGHIKDEVFGTVK;HQTLQGVAFPISR;HSHEGDYLESVVFIYSMPGYTCSIR;IEIDNGDELTADFLYDEVHPK;INEVQTDVSVDTK;ISIENEQLVVGSCSPPSDSWEQDYDSFVLPLLEDK;KIEIDNGDELTADFLYDEVHPK;LDSQNAQGYEWIFIAWSPDHSHVR;MLYSSCK;NETIILANTENTELR;NETIILANTENTELRDLPK;QLNYVQLEIDIK;QLNYVQLEIDIKNETIILANTENTELRDLPK;QLQMDVIR;QLQMDVIRK;QPCYVLFR;SHQTGIQASEDVK;SHQTGIQASEDVKEIFAR;SPLLEIVER;YHFFLYK;YLLSQSSPAPLTAAEEELR	Twinfilin-1 (Protein A6)
sp|Q8BIW1|PRUN1_MOUSE	3.21506	51234.3	164721	67482	0	86221	224620	94284	175260	CSQISLSQSAR;FDVSGLTTEQMLR;LLPVLQEALSAYLDSAK;LTPIPSTSPNLQAYHQGNTQVSR;MASGQSEVAVGMSR;SDAALEEAVAEVLDHRPIEQK;YCPPCHVSVELVGSCATLVTER	Exopolyphosphatase PRUNE1 (EC 3.6.1.1) (PRUNEM1)
sp|Q9QYY8|SPAST_MOUSE	3.19503	97956.3	312973	181810	25157	86902	381620	368560	188740	GIAVIVTGQGEQYER;MTDGYSGSDLTALAK;NGHLQSESGAVPK;SQTDVYNESTNLTCR	Spastin (EC 5.6.1.1)
sp|P23475|XRCC6_MOUSE	3.18572	412269	1.31337e+06	791330	29716	415760	1260400	1848300	831420	ASDLRDTGIFLDLMHLK;DSLIFLVDASR;DTGIFLDLMHLK;ELVYPPGYNPEGK;FDEPGLILMGFKPTVMLK;IISSDRDLLAVVFYGTEK;IMLFTNEDDPHGR;KPGGFDVSVFYR;KQELLDALIR;LGEDVVLMVGIYNLVQK;NIYVLQDLDNPGAK;NLEALALDMMESEQVVDLTLPK;RFDEPGLILMGFKPTVMLK;RIMLFTNEDDPHGR;RLGSLADEFK;RVLELDQFK;SDSFENPVLQQHFR;TFNVNTGSLLLPSDTKR;VLELDQFK;VTANQEQIDK	X-ray repair cross-complementing protein 6 (EC 3.6.4.-) (EC 4.2.99.-) (5'-deoxyribose-5-phosphate lyase Ku70) (5'-dRP/AP lyase Ku70) (ATP-dependent DNA helicase 2 subunit 1) (ATP-dependent DNA helicase II 70 kDa subunit) (CTC box-binding factor 75 kDa subunit) (CTC75) (CTCBF) (DNA repair protein XRCC6) (Ku autoantigen protein p70 homolog) (Ku70)
sp|Q99J27|ACATN_MOUSE	3.16913	15135.3	47965.8	11988	0	33418	7198.5	12689	124010	EHLALLAVPMVPLQIILPLLISK;YTAGPQPLNIFYK	Acetyl-coenzyme A transporter 1 (AT-1) (Acetyl-CoA transporter 1) (Solute carrier family 33 member 1)
sp|Q505F5|LRC47_MOUSE	3.16227	559954	1770725	1317700	43372	318790	40795	4835200	436180	AAAAMAVSEAWPELELAER;APGPGLAQGLPQLHSLVLR;DGQCPLVVEQVR;DVRPYIVGAIVR;ELLLTGPGLEER;ELSPDIAHLASLK;GPLLYAARPPEDLK;LDAFPPELFRPGALPLLSELAAADNCLR;LFTLPLLHYLEVSGCGSLR;LQSLNLTGNR;QLQLEAEEQR;QLQLEAEEQRK;STSENKEEDMLSGTEADAGCGLSDPNLTLSSGK;TAATIATHDLQAVR;TLDLSNNQLTEIPAELADCPK	Leucine-rich repeat-containing protein 47
sp|Q9R0B9|PLOD2_MOUSE	3.14043	91750.7	288136	220620	54632	0	99779	155420	609210	ACDELVEEMEHYGK;DKLDPDMALCR;EALQLFIHNK;HDISSIK;IFTENIVEQPCPDVFWFPIFSER;ISGGYENVPTDDIHMK;IVGPEENLSQAEAR;LVQQWNLQDNDDDQLFYTK;QIGLENVWLHFIR;SEDYVDIVQGNR;YLNSGGFIGYAPYISR	Procollagen-lysine,2-oxoglutarate 5-dioxygenase 2 (EC 1.14.11.4) (Lysyl hydroxylase 2) (LH2)
sp|Q8CI08|SLAI2_MOUSE	3.1318	79140	247851	112900	0	124520	34732	216190	492630	LNDVTDVQILAR;LSGWEEEEESWLYSSPK;LSLQGHPTDLQTSNVK;MEDVNSNVNADQEVR;SGAVQGAGLLGPGSPAR;VGVSTPSSGAASPR	SLAIN motif-containing protein 2
sp|P23492|PNPH_MOUSE;tr|Q9D8C9|Q9D8C9_MOUSE	3.12438	239930	749633	169090	191590	359110	1394800	426570	427530	ANHMEVLDAGK;CCVMMQGR;DHINLPGFCGQNPLR;DHINLPGFCGQNPLRGPNDER;EAQIFDYNEIPNFPQSTVQGHAGR;FHMYEGYSLSK;FPAMSDAYDRDMR;KLQEGTYVMLAGPNFETVAESR;LQEGTYVMLAGPNFETVAESR;MENEFTYEDYETTAK;MLGADAVGMSTVPEVIVAR;VFGFSLITNK;VVMDYENLEK;WLLQHTEYRPQVAVICGSGLGGLTAHLK	Purine nucleoside phosphorylase (PNP) (EC 2.4.2.1) (Inosine phosphorylase) (Inosine-guanosine phosphorylase)
sp|P97386|DNLI3_MOUSE	3.12114	533607	1.66546e+06	603310	121530	875980	2861500	1758800	376090	AAVWEITGAEFSR;ADFAVVAGDEASPTTGGSSGENEGTAGSAGPCK;ASDLADMINR;CAGGHDDATLAR;CPNGMFSEIK;DKADFAVVAGDEASPTTGGSSGENEGTAGSAGPCK;EDEQQQALQDIASR;EQISQHIADLSSK;FLHDNMVEIR;GASFITSTNPR;HVLDALDPNAYEAFK;IFNCNPDDMAR;IYYPDFIVPDPK;LCAMVAENPSYNTK;LTTTGQVTSPVK;PNNSEQAPSSPAPGTSLSASK;SEAHTADGISIR;SLLTIQEVDAFLLHLSK;TQIIHDFLQK;VLHNEQEVEK;VLHNEQEVEKDPGR;VLLDVFTGVR;VQASLMTPVQPMLAEACK	DNA ligase 3 (EC 6.5.1.1) (DNA ligase III) (Polydeoxyribonucleotide synthase [ATP] 3)
sp|Q9DBN4|P33MX_MOUSE	3.12029	24854	77551.7	32557	0	42005	44276	102060	86319	FEQQAGLR;TEEGAASVSSLAVTPSPATDSSDK	Putative monooxygenase p33MONOX (EC 1.-.-.-)
sp|Q6PHZ2|KCC2D_MOUSE	3.11982	189238	590387	274600	93133	199980	503360	915280	352520	AGAYDFPSPEWDTVTPEAK;DLKPENLLLASK;ESTESSNTTIEDEDVK;EYYSEADASHCIQQILESVNHCHLNGIVHR;FYFENALSK;GAILTTMLATR;HPWICQR;ICDPGLTAFEPEALGNLVEGMDFHR;IPTGQEYAAK;LHDSISEEGFHYLVFDLVTGGELFEDIVAR;LTQYMDGSGMPK;RITASEALK;SNKPIHTIILNPHVHLVGDDAACIAYIR;STVASMMHR;VTEQLIEAINNGDFEAYTK;WQNVHFHR	Calcium/calmodulin-dependent protein kinase type II subunit delta (CaM kinase II subunit delta) (CaMK-II subunit delta) (EC 2.7.11.17)
sp|Q8VDW0|DX39A_MOUSE	3.11743	26796.7	83536.7	80390	0	0	133320	70178	47112	AEQDVENELLDYDEDEEPQAPQESTPAPPKK;AIVDCGFEHPSEVQHECIPQAILGMDVLCQAK;DFLLKPELLR;EIRPVCR;GLAVTFVSDENDAK;GSYVSIHSSGFR;HFVLDECDK;ILVATNLFGR;LFDLLDVLEFNQVVIFVK;LTLHGLQQYYVK;MLEQLDMR;RILVATNLFGR;VNIVFNYDMPEDSDTYLHR	ATP-dependent RNA helicase DDX39A (EC 3.6.4.13) (DEAD box protein 39)
sp|Q65Z40|WAPL_MOUSE	3.10996	28912.7	89917.3	0	0	86738	45142	105290	119320	AENSICVADSNPLPYQNVTNHVGK;ALQHCEDLIQQYNR;CSHVVGEDSFASDR;ELYTVVQHVK;GSSYSESSEAAQLEEVTSVFEANSK;LEFFGFEDHDETGGDEGGSGSSNYK;SGEWQETSGEIQWVSTEK;VLESVTVHNPENQSYLIAYK;VLGLGLLINLVEYSAR	Wings apart-like protein homolog (Dioxin-inducible factor 2) (DIF-2) (WAPL cohesin release factor)
sp|Q8K0L9|ZBT20_MOUSE;sp|Q52KG4|ZBT45_MOUSE	3.10282	302607	938934	107660	0	800160	720320	2044800	51681	AGPPGVVACTEGTTYVCSVCPAK;ASEENEITQPGGSSAK;AYQCSICNKR;FDQIEQFNDHMR;GHFCDVTVR;GVLQQPSVNTSIGQPLPSTQLYLR;HMFVHTGEK;IHSINLHNFSNSVLETLNEQR;IQTLVGNIHIK;IVSQNVGDVFPGIQDSGQDTPR;IYSALYACSMQNGSGER;KPYECTLCNK;LIDFMYSGVLR;QEMEDDYDYYGQQR;QTETLTSNLR;SFYSGAVVSHHETALGLPR;SSLNVHMR;VSQSEALQILTAASILQIK;YLSTTPETTHCR	Zinc finger and BTB domain-containing protein 20 (BTB/POZ domain zinc finger factor HOF) (Zinc finger protein 288)
sp|P47753|CAZA1_MOUSE	3.09582	6587700	2.03943e+07	9039400	1446800	9276900	24985000	26447000	9751000	ADFEDRVSDEEK;ADFEDRVSDEEKVR;DHYSNGFCTVYAK;DVQDSVTVSNEVQTTK;EASDPQPEDVDGGLK;EGAAHAFAQYNMDQFTPVK;ESCDSALR;FITHAPPGEFNEVFNDVR;FTITPPSAQVVGVLK;IEGYDDQVLITEHGDLGNSR;IIESAENEYQTAISENYQTMSDTTFK;IQVHYYEDGNVQLVSHK;LLLNNDNLLR;NQISFKFDHLRK;RQLPVTR;TIDGQQTIIACIESHQFQPK	F-actin-capping protein subunit alpha-1 (CapZ alpha-1)
sp|Q8CH25|SLTM_MOUSE	3.08854	22412.3	69221.3	38777	0	28460	29978	110010	67676	AAAAGAVVASAASGPAEGK;AAAAGAVVASAASGPAEGKK	SAFB-like transcription modulator (Modulator of estrogen-induced transcription) (SAF-like transcription modulator)
sp|Q8K183|PDXK_MOUSE	3.07949	61905.3	190637	99544	0	86172	45795	64996	461120	AEAGEGQKPSPAQLELR;KVEAVFVGTGDLFAAMLLAWTHK;LVYVCDPVMGDK;RDIEDPEIVVQATVL;SFLAMVVDIVR;SQELHELYEGLK;TVSAMQHVLQR;VLSIQSHVVR;VNDVNKYDYVLTGYTR;YDYVLTGYTR	Pyridoxal kinase (EC 2.7.1.35) (Pyridoxine kinase)
sp|P47754|CAZA2_MOUSE	3.06991	1.3452e+07	4.12963e+07	18647000	3015900	18693000	53655000	50350000	19884000	ADLEEQLSDEEK;ADLEEQLSDEEKVR;DIQDSLTVSNEVQTAK;EATDPRPYEAENAIESWR;EGAAHAFAQYNLDQFTPVK;EHYPNGVCTVYGK;FIIHAPPGEFNEVFNDVR;FTVTPSTTQVVGILK;IEGYEDQVLITEHGDLGNGK;IQVHYYEDGNVQLVSHK;IVEAAENEYQTAISENYQTMSDTTFK;KVDGQQTIIACIESHQFQAK;LLLNNDNLLR;PYEAENAIESWR;RQLPVTR;TSVETALR;VDGQQTIIACIESHQFQAK	F-actin-capping protein subunit alpha-2 (CapZ alpha-2)
sp|Q8BVG4|DPP9_MOUSE	3.05921	11270.3	34478.3	33811	0	0	39983	28752	34700	LAELQTDHQGK;LQLVLLPPALFIPAVESEAQR	Dipeptidyl peptidase 9 (DP9) (EC 3.4.14.5) (Dipeptidyl peptidase IX) (DPP IX) (Dipeptidyl peptidase-like protein 9) (DPLP9)
sp|Q8BHA3|DTD2_MOUSE	3.04495	11502.7	35025	13088	0	21420	50941	18331	35803	LDTNGPYTHLIEF;SVEAGVAVAHGTYGNR	D-aminoacyl-tRNA deacylase 2 (EC 3.1.1.96) (Animalia-specific tRNA deacylase) (ATD) (D-tyrosyl-tRNA deacylase 2) (L-alanyl-tRNA deacylase)
sp|Q8BJA3|HMBX1_MOUSE	3.04305	220277	670313	231660	111140	318030	575720	1049900	385320	AFLANRR;ECLAVMESYFNENQYPDEAK;FTIEQIDLLQR;HEILHALETLDRLDQEHSDK;ISHWLLQQGSDLSEQK;ISQAVVAQVTGISQSR;KLSDLER;MLSSFPVVLLETMSHYTDEPR;REEIANACNAVIQK;REEIANACNAVIQKPGK;YHANSMGQR	Homeobox-containing protein 1
sp|Q3UMC0|AFG2H_MOUSE;sp|Q9D3R6|KATL2_MOUSE	2.95763	102408	302886	147840	137620	21765	247170	28117	633370	AVANEVGAYVSVINGPEIISK;EGAEGASPSLSAAPSR;GLLLYGPPGTGK;LANNAHGYVGADLK;NVTVLAATNRPDR;VLVLGATNRPQALDAALR	ATPase family protein 2 homolog (EC 3.6.4.10) (Spermatogenesis-associated factor protein) (Spermatogenesis-associated protein 5)
sp|P63280|UBC9_MOUSE	2.9499	458344	1352070	1243400	34827	96806	917710	1601500	1537000	CKFEPPLFHPNVYPSGTVCLSILEEDK;DHPFGFVAVPTK;DWRPAITIK;FEPPLFHPNVYPSGTVCLSILEEDK;KGTPWEGGLFK;NPDGTMNLMNWECAIPGK;NPDGTMNLMNWECAIPGKK	SUMO-conjugating enzyme UBC9 (EC 2.3.2.-) (RING-type E3 SUMO transferase UBC9) (SUMO-protein ligase) (Ubiquitin carrier protein 9) (mUBC9) (Ubiquitin carrier protein I) (Ubiquitin-conjugating enzyme E2 I) (Ubiquitin-protein ligase I)
sp|Q8JZK9|HMCS1_MOUSE	2.93654	271478	797207	87724	210750	515960	1436800	682630	272190	DFTLNDFGFMIFHSPYCK;GTHMQHAYDFYKPDMLSEYPVVDGK;HSLSYDCIGR;LEDTYFDRDVEK;LEVGTETIIDK;LPATSAESESAVISNGEH;LSIQCYLSALDR;MFLNDFLNDQNRDK;NSIYSGLEAFGDVK;PGSLPLNAEACWPK;RPFTNDHSLDEGMGLVHSNTATEHIPSPAK;RVGVFSYGSGLAATLYSLK;TCVAPDVFAENMK;VTQDATPGSALDK;YTIGLGQAR	Hydroxymethylglutaryl-CoA synthase, cytoplasmic (HMG-CoA synthase) (EC 2.3.3.10) (3-hydroxy-3-methylglutaryl coenzyme A synthase)
sp|O08739|AMPD3_MOUSE;sp|Q3V1D3|AMPD1_MOUSE	2.90964	91948.3	267537	170260	26076	79509	63836	50265	688510	FLGQNYYK;FSLHEMLNEMSEFK;GLHVSLSTDDPMQFHYTK;GPPTASPAMSPATPLVPGATSK;HTYQTEPDRTVAEK;KVDTHIHAAACMNQK;LSTCDLCEIAR;MHGGVLFVYDNQTMLER;MLENIFLPLFK;NSVLQSGLSHQEK;SQSLSLQMPTQQDWK;YNPVGASELR;YVTGFDSVDDESK	AMP deaminase 3 (EC 3.5.4.6) (AMP deaminase H-type) (AMP deaminase isoform E) (Heart-type AMPD)
sp|Q9DAJ4|WDR83_MOUSE	2.88348	66970	193107	200910	0	0	106040	123300	349980	DGQCTLISSLDSTLR;DTGELLGEYVGHK;DTHVVSCSEDGK;FNVDGNYCLTCGSDK;MGQVSSDYVGSPITCTCFSR;SRKPEPVQTLDEAR;TLDCSQGAVR;VSDHEILAGSVDGR	WD repeat domain-containing protein 83 (Mitogen-activated protein kinase organizer 1) (MAPK organizer 1)
sp|Q99JF8|PSIP1_MOUSE	2.88186	15439.7	44495	46319	0	0	25687	63262	44536	QVDTEEAGMVTAATASNVK	PC4 and SFRS1-interacting protein (Lens epithelium-derived growth factor) (mLEDGF)
sp|Q68EF0|RAB3I_MOUSE	2.86178	33328.7	95379.3	99986	0	0	63312	63966	158860	HFNCAEVSNISAHAPDPASSVPSAVASGLTK;TLVLSSSPTSPTQEPLAAAK	Rab-3A-interacting protein (Rab3A-interacting protein) (Rabin-3) (SSX2-interacting protein)
sp|P58044|IDI1_MOUSE	2.85257	70871.7	202167	101450	72516	38649	156360	298330	151810	AFSVFLFNTENK;AQSDGIWGEHEVDYILFLR;ITFPGCFTNSCCSHPLSNPGELEENNAIGVK;NCHLNENIDK;PEINTSHLDEK;WWDNLNHLSPFVDHEK	Isopentenyl-diphosphate Delta-isomerase 1 (EC 5.3.3.2) (Isopentenyl pyrophosphate isomerase 1) (IPP isomerase 1) (IPPI1)
sp|Q6DVA0|LEMD2_MOUSE	2.85053	368443	1050260	504770	157720	442840	1624200	914090	612490	AALLELLHELYNFLAIQAGNFECGNPEK;AGLSDLELRR;ARPAASVLR;AVEFLASNESR;ELQALGFQPGPITDTTR;GEDPSELATTVDK;HWWAPPSASAR;IIDVVQDHYVDWEQDMER;IIDVVQDHYVDWEQDMERYPYVGILHVR;KLEEEEQAMYEMVK;KTDEFCQAK;LEEEEQAMYEMVKK;LREEAPLR;PHSALLGADARPGLK;PSSFSDSER;VAGEDMLVWR;VVCLESARPR	LEM domain-containing protein 2 (Nuclear envelope transmembrane protein 25) (NET25)
sp|Q920B9|SP16H_MOUSE	2.8464	92383.3	262960	277150	0	0	173790	428290	186800	APGEQTVPALNLQNAFR;DLYIRPNIAQK;EELEFEVPFR;ELAAQLNEEAK;ELAAQLNEEAKR;GNENANGAPAITLLVR;KYETVIMPVFGIATPFHIATIK;NEGNIFPNPEATFVK;NISMSVEGDYTYLR;NLGFGMGIEFR;RHTDVQFYTEVGEITTDLGK;TLMVDPTQEVQENYNFLLQLQEELLK;YTEGVQSLNWTK	FACT complex subunit SPT16 (Chromatin-specific transcription elongation factor 140 kDa subunit) (FACT 140 kDa subunit) (FACTp140) (Facilitates chromatin transcription complex subunit SPT16)
sp|Q63943|MEF2D_MOUSE;sp|Q8CFN5|MEF2C_MOUSE;sp|Q60929|MEF2A_MOUSE	2.84478	21155	60181.3	40640	22825	0	40776	48095	91673	LFQYASTDMDK;TNADIIETLR;YTEYNEPHESR	Myocyte-specific enhancer factor 2D
sp|Q8BW41|PMGT2_MOUSE	2.83794	229833	652253	288820	0	400680	451750	1225000	280010	ALQILMEGGTHMVCTGR;ALQILMEGGTHMVCTGRTHTDR;PVFVPDVALIANR;VTTWYQYGFVQPQGPK	Protein O-linked-mannose beta-1,4-N-acetylglucosaminyltransferase 2 (POMGnT2) (EC 2.4.1.312) (Extracellular O-linked N-acetylglucosamine transferase-like) (Glycosyltransferase-like domain-containing protein 2)
sp|O88587|COMT_MOUSE	2.83296	26737.6	75746.7	51293	22833	6086.8	87602	67337	72301	AVYQGPGSSPVK;DRYLPDTLLLEECGLLRK;GSSSFECTHYSSYLEYMK;KYDVDTLDMVFLDHWK;PGDPQSVLEAIDTYCSEK	Catechol O-methyltransferase (EC 2.1.1.6)
sp|Q9JJA4|WDR12_MOUSE	2.83238	55829.3	158130	137430	0	30058	116700	141630	216060	APLYDLAAHEDK;GHAGSVDAIAVDSSGAK;HVEFDFLIK;IWSTVPTDEEDEMEEATNRPR;LYSYSYSPTTSHVGA;SIMTIVGHTDVVK;WSPTHEQQLISGSLDNIVK	Ribosome biogenesis protein WDR12 (WD repeat-containing protein 12)
sp|Q9WV80|SNX1_MOUSE	2.83163	58963.7	166963	85565	66896	24430	84370	132140	284380	ALSQLAEVEEK;AVGTQALSGAGLLK;ELALNTALFAK;FSDFLGLYEK;IVNHPTMLQDPDVR;SLAMLGSSEDNTALSR;YLETLLHSQQQLAK	Sorting nexin-1
sp|Q91VE6|MK67I_MOUSE	2.81754	65072	183343	103290	0	91926	152970	78099	318960	IVAETMDNYLFGER;PSLALNPQEDSQFEK;SQVMEVGGDKDDEIILK;SSVDSQGPTPVCTPTFLER	MKI67 FHA domain-interacting nucleolar phosphoprotein (Nucleolar protein interacting with the FHA domain of pKI-67) (mNIFK)
sp|P03958|ADA_MOUSE	2.81379	29733	83662.3	41033	0	48166	138720	24287	87980	GIALPADTVEELR;PLSLPGFLAK;TVHAGEVGSPEVVR;TVVAMDLAGDETIEGSSLFPGHVEAYEGAVK;VGHGYHTIEDEALYNR	Adenosine deaminase (EC 3.5.4.4) (Adenosine aminohydrolase)
sp|P62075|TIM13_MOUSE	2.79871	145201	406375	251640	148750	35212	914270	75034	229820	CIGKPGGSLDNSEQK;LDPGAIMEQVK;MDSGFGSDFGGTGGGK;VQIAVANAQELLQR	Mitochondrial import inner membrane translocase subunit Tim13
sp|Q8BH74|NU107_MOUSE	2.78727	174980	487718	440850	0	84091	57114	129040	1277000	AIYAALSGNLK;AYLEAHETFNEWFK;GHLDALTADVK;HMNSAPQKPTLLSQATFTEK;HPDISYILGTEGR;HQCLELAK;IDVIDWLVFDPAQR;IPQDSIAEIYNQWEEQGMESPLPAEDDNAIREHLCIR;LPLDDLDREDEVR;LYHDPNVNGGTELEPVEGNPYRR;MVVETLFQR;SGFGGMSSPVIR;SVYWENTLHSLK;TSVMTQDDSEELPREYMEANWTLEK;TYIQLLISEK;VLEENQEHYHIVQK;VLIQANQEDNFGTATPR;VMVDSLVEQEIR	Nuclear pore complex protein Nup107 (107 kDa nucleoporin) (Nucleoporin Nup107)
sp|O35098|DPYL4_MOUSE	2.78472	303403	844893	440500	113830	355880	908690	848590	777400	AALAGGTTMILDHVFPDAGVSLLAAYEQWR;DLGAVAQVHAENGDIVEEEQK;DLGAVAQVHAENGDIVEEEQKR;GLYDGPVHEVMLPAK;GVVVFGEPITASLGTDGSHYWSK;IVNDDQSFHADLYVEDGLIK;LAEIHGVPR;LLEQGITGPEGHVLSHPEEVEAEAVYR;LQMPVMGMTPADDFCQGTK;NLHQSGFSLSGSQADDHIAR;QANCPLYVTK;RLLEQGITGPEGHVLSHPEEVEAEAVYR;SHNLNVEYNIFEGVECR;TIDAHGLMVLPGGVDVHTR;VAVGSDADLVIWNPR;VVLEDGNLLVTPGAGR;WHESTKEELEALVR	Dihydropyrimidinase-related protein 4 (DRP-4) (Collapsin response mediator protein 3) (CRMP-3) (UNC33-like phosphoprotein 4) (ULIP-4)
sp|Q9Z0R9|FADS2_MOUSE	2.77565	109974	305250	248780	24791	56352	195070	257380	463300	AFHLDLDFVGK;ALIDIVSSLK;HGIEYQEK;PLLIGELAPEEPSLDR;SGELWLDAYLHK;SIWNHVVHK;SLHVFVLGEWQPLEYGK;VIGHYSGEDATDAFR	Acyl-CoA 6-desaturase (EC 1.14.19.3) (Delta(6) fatty acid desaturase) (D6D) (Delta(6) desaturase) (Delta-6 desaturase) (Fatty acid desaturase 2)
sp|P70429|EVL_MOUSE	2.76249	40650	112295	121950	0	0	51553	70813	214520	ATSQPPNSSEAGR;INIYHNTASSTFR;LQDQQVVINYSIVK;QVQNGPSPEEMDIQR;VKPAGSVNDVGLDALDLDR	Ena/VASP-like protein (Ena/vasodilator-stimulated phosphoprotein-like)
sp|P49962|SRP09_MOUSE	2.75737	24205.3	66743	0	72616	0	31684	50125	118420	HVDGNLCIK;PQFQTWEEFSR;VTDDLVCLVYR	Signal recognition particle 9 kDa protein (SRP9)
sp|Q8BP92|RCN2_MOUSE	2.75313	298897	822900	372530	179810	344350	271780	387520	1809400	AEELHYPQGEHR;DNDGRLDPQELLSWVVPNNQGIAQEEALHLIDEMDLNSDK;DRFVNDYDK;EALLGVQEDVDEYVK;HYAMQEAK;KIDSDSDGFLTENELSQWIQMSFK;KLSEEEILENQDLFLTSEATDYGR;NSDGAVTWDEYNIQMYDR;QLHDDYFYHDEL;RDPTANEDPEWILVEK;VIDFDENTALDDTEEGSFR	Reticulocalbin-2 (Taipoxin-associated calcium-binding protein 49) (TCBP-49)
tr|F8VPN4|F8VPN4_MOUSE	2.7412	172747	473533	405570	0	112670	576300	566770	277530	ALWHFSCDVADGK;AVTVYTNYPLPGEAFNR;CESEEQEDGGGCYDIPNWSSLK;EAMSAYNSHEEGR;ESGYNMIHFTPLQTLGLSR;GVPALIENDQHMNCIR;GYDELVPHQISVVAEER;HSPSIHQSVVAVSR;IGVDNHVLPLDCVTLQTFLAK;ILLLNEMEK;IQLWEFFQVDVHK;KYTEITATHFQGVR;LEQGFELQFR;LHQELGAK;LTLAELNQVLYR;NDLGHPFCENLR;NHLTQFSSHFK;RLEELNSEK;SAYDALPSTTVVSMACCASGSTR;SGGGYIVVDPILR;VSLDPHAQVAVGILR;WILEHPESAYNLVNSPHLK;WNPGASPADTGDVNVHSGIIAAR;YAGLQGLMSVLAEIRPK;YTWSDVGQLVEK	4-alpha-glucanotransferase (EC 2.4.1.25) (EC 3.2.1.33) (Amylo-alpha-1,6-glucosidase) (Dextrin 6-alpha-D-glucosidase) (Glycogen debrancher) (Glycogen debranching enzyme) (Oligo-1,4-1,4-glucantransferase)
sp|Q9QXE0|HACL1_MOUSE	2.71401	19344.7	52501.7	58034	0	0	36953	36380	84172	NQEAMGAFQEFPQVEACR;PSTIELIPFIIEK;TPEELQHSLR	2-hydroxyacyl-CoA lyase 1 (EC 4.1.2.n2) (2-hydroxyphytanoyl-CoA lyase) (2-HPCL) (Phytanoyl-CoA 2-hydroxylase 2)
sp|Q99K70|RRAGC_MOUSE;sp|Q7TT45|RRAGD_MOUSE	2.66907	59176	157945	78529	0	98999	48189	28576	397070	AFLFDVVSK;AIHEVFEVGVTSHR;DFGYGVEEEEEEAAAGGGGGAGAGGGCGPGGADSSK;FLALVCILR;GLIDYNFHCFR;LIPQLPTLENLLNIFISNSGIEK;LNNTTVLYLK;SCSHQTSAPSLK;SLQYGAEETPLAGSYGAADSFPK	Ras-related GTP-binding protein C (Rag C) (RagC) (EC 3.6.5.-) (GTPase-interacting protein 2) (TIB929)
sp|P45448|NR5A2_MOUSE	2.65728	41730	110888	72198	0	52992	102570	177540	52555	HVNGDVPYNNLLIEMLHAK;LLQNCWSELLILDHIYR;MVNYSYDEDLEELCPVCGDK;VETEAPGLVR;VSGYHYGLLTCESCK;YTCIENQNCQIDK	Nuclear receptor subfamily 5 group A member 2 (Liver receptor homolog 1) (LRH-1)
sp|Q9EQS3|MYCBP_MOUSE	2.65208	689104	1827560	1408200	49313	609800	745080	2229500	2508100	EKYEATVEENK;HHLGAATPENPEIELLR;LELAEMK;LVQYEPPQEEK;VLVALYEEPEKPTSALDFLK;YEATVEENKK	c-Myc-binding protein (Associate of Myc 1) (AMY-1)
sp|P49443|PPM1A_MOUSE	2.65207	449888	1.19314e+06	1250700	0	98964	1815900	1146700	616810	ERIQNAGGSVMIQR;GPTEQLVSPEPEVHDIER;GSAGAPSVENVK;IQNAGGSVMIQR;IQNAGGSVMIQRVNGSLAVSR;QVEGVPDLVHVMR;RNVIEAVYNR;SGSTAVGVLISPQHTYFINCGDSR;SRLEVTDDLEK;TGFLEIDEHMR;TLASENIPSLPPGGELASK;VCNEVVDTCLYK;VEEIIKK;VHFFTQDHKPSNPLEK;VNGSLAVSR;YCCEHLLDHITNNQDFR;YGLSSMQGWR	Protein phosphatase 1A (EC 3.1.3.16) (Protein phosphatase 2C isoform alpha) (PP2C-alpha) (Protein phosphatase IA)
sp|Q8R550|SH3K1_MOUSE	2.64263	84707.3	223850	241520	0	12602	123840	149480	398230	ASSPSLFSTEGKPK;ELSGESDELGISQDEQLSK;IDLAGSALSGILDK;LQMEVNDIKK;MEPAVSSQAAIEELK;TVTISQVSDNK;VIFPYEAQNDDELTIK	SH3 domain-containing kinase-binding protein 1 (Regulator of ubiquitous kinase) (Ruk) (SH3-containing, expressed in tumorigenic astrocytes)
sp|Q80VJ2|SRA1_MOUSE	2.64139	33456.7	88372	46940	19103	34327	34286	124550	106280	APETSGPPPVDHPPPSSK;ERGWNDPPQFSYGLQTQTGGPK;MALLVQELLHHQWDAADDIHR	Steroid receptor RNA activator 1 (Steroid receptor RNA activator protein) (SRAP)
sp|Q0GNC1|INF2_MOUSE	2.63576	491913	1.29656e+06	39038	0	1436700	1052600	2780900	56184	AGQIPPPPPLPGFSVPSMMGGVEEIIVAQVDHSLGSAWVPSHR;AQLVLTACESLLTSQR;CSNEEVTSMIQAGDTSK;FDVEVLK;FSVIMSELSDSDNVPYVVTLLSVINAIILGPEDLR;GPGKQEEVCVIDALLADIR;GPGKQEEVCVIDALLADIRK;GQSTHLPR;IGNFLNYGSHTGDADGFK;ISDALLQLTCISCVR;ISDGINMNSHQEVFASLFHK;LGPQDSDPTEANLESAEPELCIR;LLQMPSVVNYSGLR;LLQMPSVVNYSGLRK;LPVFCQLILK;MVCSQQYR;NQEEFVPDSDDIK;QEEVCVIDALLADIRK;QLSQALDTSNVMVK;RVNPPTLR;SEFIGLQLLDILTR;SFSEDAVTDSSGSGTLPR;SGQLLW…	Inverted formin-2
sp|P28574|MAX_MOUSE	2.62804	36776.1	96649	21624	80418	8286.2	93370	172450	24127	DSFHSLR;NHTHQQDIDDLK;RQNALLEQQVR;SSAQLQTNYPSSDNSLYTNAK	Protein max (Myc-associated factor X) (Myc-binding novel HLH/LZ protein) (Protein myn)
sp|Q8VHC3|SELM_MOUSE	2.61392	32572.3	85141.3	54619	0	43098	40055	78699	136670	AFVTEDIQLYHNLVMK;HLPGADPELVLLSR	Selenoprotein M (SelM)
sp|P34884|MIF_MOUSE	2.61073	3.05853e+06	7985000	6744200	1303300	1128100	7800200	6113800	10041000	ASVPEGFLSELTQQLAQATGK;LHISPDR;LLCGLLSDR;PAQYIAVHVVPDQLMTFSGTNDPCALCSLHSIGK;PMFIVNTNVPR;VYINYYDMNAANVGWNGSTFA	Macrophage migration inhibitory factor (MIF) (EC 5.3.2.1) (Delayed early response protein 6) (DER6) (Glycosylation-inhibiting factor) (GIF) (L-dopachrome isomerase) (L-dopachrome tautomerase) (EC 5.3.3.12) (Phenylpyruvate tautomerase)
sp|Q8K3G5|VRK3_MOUSE	2.60818	681490	1.77745e+06	194120	47951	1802400	2873900	2324600	133840	ALPVEEDGGTQSAVTPHVSSVPGSR;CSHTVTSLPLSR;CVLQVACR;DDQGILYEAEPTSAVPSESR;DLNSSFETSPKK;FLVFPSLGR;HSDCDSSGSDNTLTSPDR;HWTLGALQIR;HWTLGALQIRDDQGILYEAEPTSAVPSESR;LFNEQNFFQR;NSLEALLQDMR;QFLLPLLAIPTCIGFGIHQDK;RSDLQTLGYCMLK;SDLQTLGYCMLK;SLQSALDDNPK;SPHDGDLEFISMDLHK;VTTSLQALATGTELTDQNGK;VVMALNYEEKPPYATLR;WLYGSLPWTNCLPNTEK	Inactive serine/threonine-protein kinase VRK3 (Serine/threonine-protein pseudokinase VRK3) (Vaccinia-related kinase 3)
sp|Q9D7M1|GID8_MOUSE	2.60616	153278	399467	411510	0	48323	285850	168720	743830	FRMESGIEPSVDLETLDER;GQIQEAIALINSLHPELLDTNR;LIMNYLVTEGFK;LLLWAQNELDQK;LLLWAQNELDQKK;LNNLHVQR;MESGIEPSVDLETLDER;QRETEAALEFAQTQLAEQGEESR;QRETEAALEFAQTQLAEQGEESRECLTEMER;SYAEKPDEITKDEWMEK;TLALLAFDSPEESPFGDLLHMMQR;VWSEVNQAVLDYENR;YLYFHLQQQHLIELIR	Glucose-induced degradation protein 8 homolog (Two hybrid-associated protein 1 with RanBPM) (Twa1)
sp|Q8CGY8|OGT1_MOUSE	2.59887	131927	342860	271070	0	124710	267650	467840	293090	AFLDSLPDVK;AIELQPHFPDAYCNLANALK;AIQINPAFADAHSNLASIHK;ALEVFPEFAAAHSNLASVLQQQGK;ASSVGNVADSTEPTKR;AVTLDPNFLDAYINLGNVLK;EMQDVQGALQCYTR;ERGQLQEAIEHYR;GQLQEAIEHYR;GSVAEAEDCYNTALR;ISPTFADAYSNMGNTLK;LAYMPHTFFIGDHANMFPHLK;LCPTHADSLNNLANIK;LGTDLEYLK;LQEALMHYK;SAHFSTLAIK;SQYGLPEDAIVYCNFNQLYK;VAASQLTCLGCLELIAK	UDP-N-acetylglucosamine--peptide N-acetylglucosaminyltransferase 110 kDa subunit (EC 2.4.1.255) (O-GlcNAc transferase subunit p110) (O-linked N-acetylglucosamine transferase 110 kDa subunit) (OGT)
tr|E9QAP7|E9QAP7_MOUSE	2.59163	223017	577977	534960	0	134090	428160	653710	652060	AAGSDLLDEVFFNSEVDEK;AEAPKPGPGPGPGPAAAAAAAGVAGGGAAGSVLLGPAMPGALPGPAPGTPAGLAK;ALSTVSAQAAAAQK;DDTFLLPAPLQR;DLIFCLENERETSHSLLLYK;DLVQNLLDGKIEAEDFTSR;EPGGGSFRDDDDINDVASMAGVNLSEESAR;FFEQLDQIEK;HGITELHPDVVSYVSHATQQR;ILATNSELVGTLTR;IMLTTPQQIQLNQLQPVPVVKPTVLPGTK;KVDCTGPGSGAEGSGPGAAVPGGSGVGTPR;QVSQAQTTVQPTTTLQR;SPGVQPQLVLGGSAQPASLGTATAVQTGTPQR;TVPGASTTSTAATETMENVK;TVPGASTTSTAATETMENVKK;VDCTGPGSGAEGSGPGAAVP…	TATA-box-binding protein-associated factor 4
sp|Q8VC57|KCTD5_MOUSE	2.57785	2639832	6805100	7624000	23756	271740	7868600	4806100	7740600	AENHCELLPPAPSGLGAGLGGGLCR;CSAGMGALAQR;CSAGMGALAQRPGGVSK;DETGAYLIDRDPTYFGPVLNYLR;DLAEEGVLEEAEFYNITSLIK;ELHNTPYGTTSEPSEK;LCQADPDLDSDK;LCQADPDLDSDKDETGAYLIDR;LCQADPDLDSDKDETGAYLIDRDPTYFGPVLNYLR;LNVGGTYFLTTR;QTLCRDPK;RCSAGMGALAQRPGGVSK;VLQCQEEELTQMVSTMSDGWK	BTB/POZ domain-containing protein KCTD5
sp|Q8K1R7|NEK9_MOUSE	2.57116	63676.3	163722	73099	0	117930	54206	171060	265900	AGGGAAEQEELHYIPIR;ALTSAACACSALQVEVDR;HCDSINSDFGSESGGGGDSGPGPSAVPGPR;LGLNQCMSGIINHEAYHEVPYTTSFTLAK;LQQENLQMFTQLQK;QVCAGNTHFAVVTVEK;SSTVTEAPIAVVTSR;VLACGLNEFNK	Serine/threonine-protein kinase Nek9 (EC 2.7.11.1) (Nercc1 kinase) (Never in mitosis A-related kinase 9) (NimA-related protein kinase 9)
sp|Q9CR67|TMM33_MOUSE	2.55327	58271.7	148783	51141	65577	58097	137740	78550	230060	ADTTPNGPQGAGAVQFMMTNK;ALLANALTSALR;IVVEHIIMK;LFTVYCSALFVLPLLGLHEAASFYQR;LSTNQQNILK;RLCLQSIAFISR	Transmembrane protein 33 (Protein DB83)
sp|Q8BGW1|FTO_MOUSE	2.55051	45210	115308	135630	0	0	23705	100860	221360	AGVGPSCDDEVDLK;CQLALQNVLNDSDDGDVSLK;DDPSMPLPFDLTDVVSELR;ILIGDPGCTYK;LFTVPWPVK;LNDYLQVETIQALEELAVR;MAVSWHHDENLVDR;QGEEIHNEVEFEWLR;YTEAEIAAACQTFLK	Alpha-ketoglutarate-dependent dioxygenase FTO (Fat mass and obesity-associated protein) (Protein fatso) (U6 small nuclear RNA (2'-O-methyladenosine-N(6)-)-demethylase FTO) (EC 1.14.11.-) (U6 small nuclear RNA N(6)-methyladenosine-demethylase FTO) (EC 1.14.11.-) (mRNA (2'-O-methyladenosine-N(6)-)-demethylase FTO) (m6A(m)-demethylase FTO) (EC 1.14.11.-) (mRNA N(6)-methyladenosine demethylase FTO) (…
sp|Q8CIW5|PEO1_MOUSE	2.5465	176844	450333	331390	125850	73293	598270	422820	329910	AHGIPFQDGHSCLR;AIPLWELPDPEEAQLAR;APSPFVVSSDIK;ASQEADNVLILQDR;EALPALEMPVSPVTTTEIR;FATDNSCHVTLVIHPR;GAAHQNPEICLGQDPSPAQPDTSK;IAAQDYIVGAFR;IVFWLGDDLR;LEEQLDK;VMLTQFAVTR	Twinkle protein, mitochondrial (EC 3.6.4.12) (Progressive external ophthalmoplegia 1 protein homolog) (T7 gp4-like protein with intramitochondrial nucleoid localization) (T7-like mitochondrial DNA helicase) (Twinkle mtDNA helicase)
sp|Q924C1|XPO5_MOUSE	2.53021	84640	214157	253920	0	0	196560	174480	271430	AGGFVVGYTPSGNPIFR;AVTVMMDPSSTQR;CPICVPCGLK;DIQQTLTQNMER;EAMDLIMACCVSK;ESLDQFDCK;FFGILYENCYHILGK;HEVLSRDPALLAVIPK;HFGLQILEHVVK;LAEDVVTFQTLPTQR;LLDNLLALVR	Exportin-5 (Exp5) (Ran-binding protein 21)
sp|O35490|BHMT1_MOUSE;sp|Q91WS4|BHMT2_MOUSE	2.52418	475540	1.20035e+06	833560	260070	332990	1378000	828940	1394100	AGASIVGVNCHFDPSVSLQTVK;AGPWTPEAAVEHPEAVR;AGSNVMQTFTFYASEDK;AGSNVMQTFTFYASEDKLENR;AIAEELAPER;AYLMSQPLAYHTPDCGK;EATTEQQLR;HGSWGSGLDMHTK;NVDFLIAEYFEHVEEAVWAVEALK;QQLEVFMK;QVADEGDALVAGGVSQTPSYLSCK;YIGGCCGFEPYHIR	Betaine--homocysteine S-methyltransferase 1 (EC 2.1.1.5)
sp|Q9DB60|PXL2B_MOUSE	2.52056	45901.7	115698	96224	17600	23881	91917	164120	91057	ACVVAGLRR;HAVTGEAVELR;SILDQHDVR;VLLHFIQK;WIAQDLSNLR	Prostamide/prostaglandin F synthase (Prostamide/PG F synthase) (Prostamide/PGF synthase) (EC 1.11.1.20) (Peroxiredoxin-like 2B)
sp|Q9CQY5|MAGT1_MOUSE	2.51872	72529.3	182681	48308	0	169280	217660	7292.6	323090	GFSAEQIAR;QADEEFQILANSWR;RADTYELQVR;VIRPPNYAGPLMLGLLLAVIGGLVYLRR;VSQLMEWANK;WIADRTDVNIR;YHGYPYSFLMS	Magnesium transporter protein 1 (MagT1) (Dolichyl-diphosphooligosaccharide--protein glycosyltransferase subunit MAGT1) (Oligosaccharyl transferase subunit MAGT1) (Implantation-associated protein) (IAP)
sp|Q9CQ45|NENF_MOUSE	2.51856	250507	630917	751520	0	0	644090	620260	628400	ELEALDDVFSK;ILNEDGSPNLDFKPEDQPHFDIKDEF;MSLDPADLTHDTTGLTAK;YGGEEEDQPIYLAVK;YPIVGYTAR	Neudesin (Neuron-derived neurotrophic factor) (Secreted protein of unknown function) (SPUF protein)
sp|Q8C7R4|UBA6_MOUSE	2.51816	60380	152047	181140	0	0	174400	117400	164340	CLANLRPLLDSGTMGTK;FDLNEPLHLSFLQSAAK;FWQAYPSAEDVLQK;GHTEIIVPQLTESYNSHRDPPEEEIPFCTLK;IWSQCVELAR;LYATVYCIPFSEK;NAVFQLEEALSSNK;NCFLNLAIPIIVFTETSEVR;SEPLAVLSCEEASCSSWGACGASK;SFPAAIEHTIQWAR	Ubiquitin-like modifier-activating enzyme 6 (Ubiquitin-activating enzyme 6) (EC 6.2.1.45) (Ubiquitin-activating enzyme E1-like protein 2) (E1-L2)
sp|Q91VH6|MEMO1_MOUSE	2.51715	96013.3	241680	162950	0	125090	279580	268610	176850	AIIAPHAGYTYCGSCAAHAYK;CALSSVDIYR;EASHAGSWYTASGPQLNAQLEGWLSQVQSTK;HPIGVLLNAITELQK;IFILGPSHHVPLSR;MSLQTDEDEHSIEMHLPYTAK;SWQDSSVSYAAGALTVH;YHNTICGR;YLADPSNLFVVSSDFCHWGQR;YSYYDESQGEIYR	Protein MEMO1 (Mediator of ErbB2-driven cell motility 1) (Memo-1)
sp|Q9QXK3|COPG2_MOUSE	2.51374	151848	381707	432960	0	22585	26740	150260	968120	ATFYLNVLQQR;EAGLAHLCEFIEDCEHTVLATK;EETFALSSTK;ELAPAVSVLQLFCSSPK;ESEDGHESPLFDFIESCLR;FGAQNESLLPSILVLLQR;HPSAVTACNLDLENLITDSNR;KDEESGSGSNPFQHLEK;LFQSNDQTLR;LPDEDPTAVAGTFSCTMK;SEITLVTPKPEK;SIATLAITTLLK;SSEPVQLTEAETEYFVR;VSSVASSALVSSLHMMK;VVVVQAISALCHK	Coatomer subunit gamma-2 (Gamma-2-coat protein) (Gamma-2-COP)
sp|P11103|PARP1_MOUSE	2.50085	3056000	7642600	3622500	1244500	4301000	11325000	8522500	3080300	ALVEYEIDLQK;AQNELIWNIK;AQNELIWNIKDELK;AQNELIWNIKDELKK;CSESIPK;DELGFRPEYSASQLK;ECSGQLVFK;ELLIFNQQQVPSGESAILDR;FYPLEIDYGQDEEAVK;FYPLEIDYGQDEEAVKK;FYTLIPHDFGMK;GFSLLSAEDK;GGAAVDPDSGLEHSAHVLEK;GGSDDSSKDPIDVNYEK;IAPPEAPVTGYMFGK;KFYPLEIDYGQDEEAVK;KFYPLEIDYGQDEEAVKK;KPPLLNNADSVQAK;LQLLEDDK;MAIMVQSPMFDGK;MVDPEKPQLGMIDR;NTHATTHNAYDLEVIDIFK;NTHATTHNAYDLEVIDIFKIER;RDELGFRPEYSASQLK;RKGDEVDGTDEVAK;RLLWHGSR;SD…	Poly [ADP-ribose] polymerase 1 (PARP-1) (EC 2.4.2.30) (ADP-ribosyltransferase diphtheria toxin-like 1) (ARTD1) (DNA ADP-ribosyltransferase PARP1) (EC 2.4.2.-) (NAD(+) ADP-ribosyltransferase 1) (ADPRT 1) (Poly[ADP-ribose] synthase 1) (msPARP) (Protein poly-ADP-ribosyltransferase PARP1) (EC 2.4.2.-)
sp|Q9CQF0|RM11_MOUSE	2.49416	29213.3	72862.7	87640	0	0	47677	78215	92696	AKDDAFAMQDVPLSSVVR;DLSAEELEAFQK;EADLAAQAEAAKK;HVYEIACVK	39S ribosomal protein L11, mitochondrial (L11mt) (MRP-L11)
sp|P47941|CRKL_MOUSE	2.48982	87735.7	218446	212910	0	50297	90088	125570	439680	DSSTCPGDYVLSVSENSR;HGMFLVR;IHYLDTTTLIEPAPR;KGELLVIIEKPEEQWWSAR;RVPCAYDK;TALALEVGDIVK;TLYDFPGNDAEDLPFK;VSHYIINSLPNRR	Crk-like protein
sp|Q6P1F6|2ABA_MOUSE;sp|Q6ZWR4|2ABB_MOUSE;sp|Q8BG02|2ABG_MOUSE	2.44345	461813	1.12842e+06	863580	173800	348060	998550	1027400	1359300	AGAGGGNDIQWCFSQVK;DEISVDSLDFNKK;EEDGRYRDPTTVTTLR;ENIIAVATTNNLYIFQDK;GAVDDDVAEADIISTVEFNHSGELLATGDK;GEYNVYSTFQSHEPEFDYLK;INLWHLEITDR;IWDLNMENRPVETYQVHEYLR;LCSLYENDCIFDK;LFEEPEDPSNR;NAAQFLLSTNDK;RIFANAHTYHINSISINSDYETYLSADDLR;RPEGYNLK;SFFSEIISSISDVK;VPVFRPMDLMVEASPR;VVIFQQEQENK	Serine/threonine-protein phosphatase 2A 55 kDa regulatory subunit B alpha isoform (PP2A subunit B isoform B55-alpha) (PP2A subunit B isoform PR55-alpha) (PP2A subunit B isoform R2-alpha) (PP2A subunit B isoform alpha)
sp|Q9WVK4|EHD1_MOUSE	2.44047	109273	266677	146760	27599	153460	128310	90211	581510	ADQIETQQLMR;DGLLDDEEFALANHLIK;EPELFQTVAEGLR;FHEFHSPALEDADFDNKPMVLLVGQYSTGK;GGAFDGTMNGPFGHGYGEGAGEGIDDVEWVVGK;IGPEPTTDSFIAVMHGPTEGVVPGNALVVDPR;IILLFDAHK;KKEPELFQTVAEGLR;KLNDLIK;LADVDKDGLLDDEEFALANHLIK;LFEAEEQDLFK;LLDTVDDMLANDIAR;LLPLEEHYR;LNAFGNAFLNR;MQELLQTQDFSK;QEESLMPSQAVK;VYGALMWSLGK;VYIGSFWSHPLLIPDNRK	EH domain-containing protein 1 (PAST homolog 1) (mPAST1)
sp|Q9DCC4|P5CR3_MOUSE	2.43055	22163	53868.3	24606	22199	19684	40981	48206	72418	AATMSAVEAATCR;IAAQTLLGTAK;QVLASAPTDNNLCHFR;RVGFVGAGR;VSPNLPCVVQEGAMVMAR	Pyrroline-5-carboxylate reductase 3 (P5C reductase 3) (P5CR 3) (EC 1.5.1.2) (Pyrroline-5-carboxylate reductase-like protein)
tr|A0A0U1RNG7|A0A0U1RNG7_MOUSE	2.42619	45227.7	109731	51284	0	84399	27107	76666	225420	ENLEVLLHLAR;FFIDRPGTYFGLLLDYLR;FYQIHLLVK;ILEDMPQIFGEQVAR;TQFLMGVPNYR	Potassium channel tetramerisation domain-containing 14
sp|P53564|CUX1_MOUSE;sp|P70298|CUX2_MOUSE	2.42371	437735	1060944	33105	0	1280100	482280	2677300	23252	AAPSSEGDSCDGVEATDAEEPGGNIVATK;APDVAIEVLTR;EAEAAFLTVYKR;EAQDVPTLDPPGSADAAQGVLRPMK;ELDATATVLANRQDESEQSR;ELFIEEIQAGSQGQAGASDSPSAR;EQLSSANHSLQLASQIQK;EREIAQLVEDVQR;EVLTDNNLGQR;EWPSAESPYSQSSELSLTGASR;FALNSLLQR;HLSASPMSTVSTYPPLAISLK;IFGHYVLGLSQGSVSEILAR;IFGHYVLGLSQGSVSEILARPK;IREYEQTLK;KLQETQMSTTSK;LFGETILGLTQGSVSDLLARPK;LHDIETENQK;LRENSASQISQLEQQLNAK;LRETLEEYNK;MQLWLNDPNNVEK;QFLSDEQNILALR;SMEFAPSEGAGT…	Homeobox protein cut-like 1 (CCAAT displacement protein) (CDP) (Homeobox protein cux-1) [Cleaved into: CDP/Cux p110]
sp|Q91VW5|GOGA4_MOUSE	2.4233	350500	849367	0	0	1051500	795890	1651700	100510	AQEVEAELLESHQEETQQLHR;CSLIVSQPMGEETGNNTGVK;EQQESLALEELELQK;SSFQQVTNQLEEK;VRSLAQLQDSQLK	Golgin subfamily A member 4 (tGolgin-1)
sp|Q8R3T5|STXB6_MOUSE	2.42272	32491.3	78717.3	46317	0	51157	29999	68343	137810	CTFFQILHHTCQR;IMGGNSILHSAADSVTSAVQK;NSAQQFAETAHK	Syntaxin-binding protein 6
sp|Q7TSE6|ST38L_MOUSE	2.42135	618980	1.49877e+06	1559700	0	297240	1528200	1139900	1828200	AMTAGATTTFPMSNHTR;DTGHIYAMK;DTLTEEETQFYISETVLAIDAIHQLGFIHR;DVKPDNLLLDAK;DWVFLNYTYK;ERPAAIPIEIR;FCTDSENR;GHPFFEGVDWGHIR;KADMLEK;KETEFLR;KLEVAMEEEGLADEEK;KLEVAMEEEGLADEEKK;LGLDDFESLK;LSDFGLCTGLK;LSDFGLCTGLKK;LTLENFYSNLILQHEER;LTLENFYSNLILQHEERETR;MFYSFQDK;NLTHNPPSDFSFQNMNSK;RFEGLTQR;SIDDTSNFDDFPESDILQPVPNTTEPDYK;TRLGLDDFESLK	Serine/threonine-protein kinase 38-like (EC 2.7.11.1) (NDR2 protein kinase) (Nuclear Dbf2-related kinase 2)
sp|P36993|PPM1B_MOUSE	2.40588	3.4034e+07	8.18817e+07	76729000	380080	24993000	83101000	67826000	94718000	AADKSGSALEPSVESVK;AEEDEFVVLACDGIWDVMSNEELCEFVK;ALGDYDYK;CVDGKGPTEQLVSPEPEVYEIVR;DNMSVVLVCFSNAPK;DSELDKHLESR;DSELDKHLESRVEEIMQK;ERIQNAGGSVMIQR;GPTEQLVSPEPEVYEIVR;HLESRVEEIMQK;HVIEAVYSR;ILSAENIPNLPPGGGLAGK;ILSAENIPNLPPGGGLAGKR;IQNAGGSVMIQR;IQNAGGSVMIQRVNGSLAVSR;LEVSDDLENVCNWVVDTCLHK;LNPHKDNDGGAGDLEDSLVAL;NGQVCFSTQDHK;NGQVCFSTQDHKPCNPVEK;PCNPVEK;RHVIEAVYSR;SGEEGMPDLAHVMR;SGSALEPSVESVK;SGSTAVGVMVSPTH…	Protein phosphatase 1B (EC 3.1.3.16) (Protein phosphatase 2C isoform beta) (PP2C-beta)
sp|P97360|ETV6_MOUSE	2.40471	98527.8	236930	6973.4	0	288610	42067	599420	69304	GNLPTGTAGGVMEAGELGVAVK;LLWDYVYQLLSDSR;SPHSGDVLYELLQHILK;TDRLEHLESQVLDEQTYQEDEPTIASPVGWPR;VIQLMPSPIMHPLILNPR;WAENEFSLRPIESNK	Transcription factor ETV6 (ETS translocation variant 6) (ETS-related protein Tel1) (Tel)
sp|P84089|ERH_MOUSE	2.40373	1.74904e+07	4.20423e+07	44058000	6291000	2122300	36307000	23103000	66717000	ADTQTYQPYNK;IYVLLRR;MNPNSPSITYDISQLFDFIDDLADLSCLVYR;MYEEHLK;MYEEHLKR;RMNPNSPSITYDISQLFDFIDDLADLSCLVYR;SHTILLVQPTK;SHTILLVQPTKRPEGR;TYADYESVNECMEGVCK	Enhancer of rudimentary homolog (Mer)
sp|O54941|SMCE1_MOUSE	2.39752	46674.7	111904	107580	32444	0	26311	108000	201400	AYHNSPAYLAYINAK;IAAEIAQAEEQAR;LISEILSESVVPDVR	SWI/SNF-related matrix-associated actin-dependent regulator of chromatin subfamily E member 1 (BRG1-associated factor 57) (BAF57)
sp|P63268|ACTH_MOUSE	2.38928	217230	519023	190840	221720	239130	267370	1086200	203500	AGFAGDDAPR;AGFAGDDAPRAVFPSIVGR;AGFAGDDAPRAVFPSIVGRPR;AVFPSIVGR;AVFPSIVGRPR;AVFPSIVGRPRHQGVMVGMGQK;CDIDIRK;CEEETTALVCDNGSGLCK;CPETLFQPSFIGMESAGIHETTYNSIMK;DLTDYLMK;DLTDYLMKILTER;DLYANNVLSGGTTMYPGIADR;DSYVGDEAQSK;DSYVGDEAQSKR;DSYVGDEAQSKRGILTLK;EITALAPSTMK;EITALAPSTMKIK;EITALAPSTMKIKIIAPPER;EIVRDIK;EIVRDIKEK;EKLCYVALDFENEMATAASSSSLEK;FRCPETLFQPSFIGMESAGIHETTYNSIMK;GILTLKYPIEHGIITNWDDMEK;GYSFVTTAER;…	Actin, gamma-enteric smooth muscle (Alpha-actin-3) (Gamma-2-actin) (Smooth muscle gamma-actin) [Cleaved into: Actin, gamma-enteric smooth muscle, intermediate form]
sp|P41778|PBX1_MOUSE;sp|O35984|PBX2_MOUSE	2.3875	58186	138919	74657	47803	52098	28247	247090	141420	CGITVSQVSNWFGNKR;GAQEEEPTDPQLMR;GGGSAAAAAAAAASGGAGSDNSVEHSDYR;KQDIGDILQQIMTITDQSLDEAQAR;LDNMLLAEGVAGPEK;LMHSHAGVGMAGHPGLSQHLQDGAGGTEGEGGR;QATEILNEYFYSHLSNPYPSEEAK;QIYHTELEK;YEQACNEFTTHVMNLLR	Pre-B-cell leukemia transcription factor 1 (Homeobox protein PBX1)
sp|Q921W4|QORL1_MOUSE	2.38575	29418.7	70185.7	76021	0	12235	68357	40510	101690	ACALSHINTK;LSAGVFRPLLDEPIPLYEAK;VISTAHSLEDK	Quinone oxidoreductase-like protein 1 (EC 1.-.-.-) (Quinone oxidoreductase homolog 1) (QOH-1) (Zeta-crystallin homolog)
sp|Q8VBV7|CSN8_MOUSE	2.38415	47390	112985	90907	51263	0	61225	98420	179310	FIPLSEPAPVPPIPNEQQLAR;SANSELGGIWSVGQR	COP9 signalosome complex subunit 8 (SGN8) (Signalosome subunit 8) (COP9 homolog) (JAB1-containing signalosome subunit 8)
sp|Q921X9|PDIA5_MOUSE	2.381	18583.7	44247.7	55751	0	0	15014	44041	73688	FLFPYENYGSTAEDIVEWLK;GQGTVCWVDCGDAESR;NNVLVLYSESEVAAESHLK;YESDRTELGFTSFIR	Protein disulfide-isomerase A5 (EC 5.3.4.1) (Protein disulfide isomerase-related protein)
sp|Q3UFY7|5NT3B_MOUSE	2.36424	27500.3	65017.3	82501	0	0	56205	41455	97392	CPSSHNILDNSK;ELTELFHHYYPIEIDPHR;HILYQGDCVELQGS;NSSVCENSSYFQQLQNK;TNIILLGDSIGDLTMADGVPGVQNILK;VQIAQVVGESTAMLR	7-methylguanosine phosphate-specific 5'-nucleotidase (7-methylguanosine nucleotidase) (EC 3.1.3.91) (Cytosolic 5'-nucleotidase 3B) (Cytosolic 5'-nucleotidase III-like protein) (cN-III-like protein) (EC 3.1.3.5) (N(7)-methylguanylate 5'-phosphatase)
sp|Q9WU28|PFD5_MOUSE	2.35194	18591	43725	43477	12296	0	18827	48322	64026	AQSINITELNLPQLEMLK;IQQLTALGAAQATVK;LHDVEHVLIDVGTGYYVEK	Prefoldin subunit 5 (EIG-1) (Myc modulator 1) (c-Myc-binding protein Mm-1)
sp|P0DMN7|DCAM1_MOUSE;sp|D3Z6H8|DCAM2_MOUSE	2.343	26783.7	62754	80351	0	0	126030	19001	43231	LLEVWFSR;MEAAHFFEGTEK;QQSDASQGSGDLR	S-adenosylmethionine decarboxylase proenzyme 1 (AdoMetDC 1) (SAMDC 1) (EC 4.1.1.50) [Cleaved into: S-adenosylmethionine decarboxylase 1 alpha chain; S-adenosylmethionine decarboxylase 1 beta chain]
sp|Q9CZ28|SNF8_MOUSE	2.342	47543.3	111346	142630	0	0	35159	56780	242100	FAQDVSQDDLIR;GTVLAEDQLAQMSK;NGGLITLEELHQQVLK;VQFQDMCATIGVDPLASGK	Vacuolar-sorting protein SNF8 (ESCRT-II complex subunit VPS22)
sp|Q9D4J1|EFHD1_MOUSE	2.33577	3.56954e+06	8337630	608120	223590	9876900	9084000	15616000	312890	AAAGELQEDSGLLALAK;AETDQGDPQPAPCDAPAGHPEPEPPAR;AETDQGDPQPAPCDAPAGHPEPEPPARAPTASADSELNLK;APTASADSELNLK;AQALSCSSKFEAELK;DGFIDLMELK;EFLLIFHK;FSEIDVALEGVR;LDIHQGTARPGR;LGAPQTHLGLK;LSFREFLLIFHK;RLDIHQGTAR;RLDIHQGTARPGR;TYDAGRDGFIDLMELK;VFNPYTEFPEFSR;VFNPYTEFPEFSRR	EF-hand domain-containing protein D1 (EF-hand domain-containing protein 1) (Mitocalcin) (Swiprosin-2)
sp|P52332|JAK1_MOUSE;sp|Q9R117|TYK2_MOUSE	2.33292	7724217	18020000	11382000	81651	11709000	22986000	18227000	12847000	AAQECSISPLCHNLFALYDESTK;AQEWQPVYSMSQLSFDR;CLAPIRDPK;CMNYDPNQRPFFR;CRPVTPSCK;CWEFQPSNR;DDRDSPVFWYAPECLIQCK;DIIQGEHLGR;DINKLEEQNPDIVSEK;DISLAFFEAASMMR;DLGEGHFGK;DLMNHLKK;DLVHGNVCTK;DVENIMVEEFVEGGPLDLFMHR;EEALSFVSLVDGYFR;EEWNNFSYFPEITHIVIK;EGIDSDIGPFIK;EISNLLVATK;EISNLLVATKK;ERFYESR;FYFTNWHGTNDNEQSVWR;FYIASDVWSFGVTLHELLTYCDSDFSPMALFLK;GICMEDGGNGIK;HIVYLYGVCVR;IPWIAPECVEDSK;IRDLGEGHFGK;KAQEWQPVYSMSQL…	Tyrosine-protein kinase JAK1 (EC 2.7.10.2) (Janus kinase 1) (JAK-1)
sp|Q9Z0P5|TWF2_MOUSE	2.33045	945397	2203200	1054400	56192	1725600	2499200	3392700	717700	AHQTGIHATEELK;AVLPLLDAQEPCYLLFR;EFGGGHIKDELFGTVK;ETIELVHTEPTNVAQLPSR;HLSSCAAPAPLTSAER;HQTLQGLAFPLQPEAQR;KIEIGDGAELTAEFLYDEVHPK;LDLERETIELVHTEPTNVAQLPSR;LLDSVEQDFQLEIAK;MLYSSCK;VIIEDEQLVLGASQEPVGR;YHFFLYK	Twinfilin-2 (A6-related protein) (mA6RP) (Twinfilin-1-like protein)
sp|Q9CQJ6|DENR_MOUSE	2.31991	323904	751430	754720	71183	145810	581900	811160	861230	ATDISESSGADCK;ATDISESSGADCKGDTK;QETGITEGQGPVGEEEEK;VCGLATFEIDLK;VLYCGVCSLPTEYCEYMPDVAK;WPEVDDDSIEDLGEVK;WPEVDDDSIEDLGEVKK	Density-regulated protein (DRP)
sp|P27612|PLAP_MOUSE	2.3072	132322	305294	373940	0	23026	141680	52091	722110	FGTLLSGSWDTTAK;GDQFSSHLINLLNPK;GQTLGLGNTSFSDPFTGGGR;HPNVNENFCNEK;IGDVVGSSGANQQTSGK;ILPEQGLMLTGSADK;ILSLICNNSSEKPTAQQLQILWK;LLVALGTLISDDSNAIQLAK;LSCSLPGHELDVR;NDLNPMFLDQVAK;TGDLGDINAEQLPGR;VEAYQWSVSDGR;YVPGTSGPSNTVQTADPFTGAGR	Phospholipase A-2-activating protein (PLA2P) (PLAP)
sp|Q6PAV2|HERC4_MOUSE	2.29851	73184.7	168215	77234	0	142320	256430	162900	85316	FYIHEVQELIDIR;IFSGGDQSFSHYSSPQNCGPPDDFR;IFWEVFHELPLEK;IVYICCGEDHTAALTK;KKPEQVVALDAQNIVAVACGEAHTLALNDK;LIQPDHPQISQQVAASLEK;QFLLFLTGSDRIPILGMK;QHTSAFVPSSGR;QNVSSLFLPVIESVNPCLILVVR;RIFNSFLHTALK;SLSDIQIVQVACGYYHSLALSK;SVASLFDAFHAGFHK	Probable E3 ubiquitin-protein ligase HERC4 (EC 2.3.2.26) (HECT domain and RCC1-like domain-containing protein 4) (HECT-type E3 ubiquitin transferase HERC4)
sp|P11440|CDK1_MOUSE;sp|Q80YP0|CDK3_MOUSE	2.29455	96166.7	220659	288500	0	0	48437	127840	485700	ALGTPNNEVWPEVESLQDYK;DLKPQNLLIDDK;HPYFDDLDNQIK;IGEGTYGVVYK;KPLFHGDSEIDQLFR;SPEVLLGSAR;SYLHQILQGIVFCHSR;VYTHEVVTLWYR	Cyclin-dependent kinase 1 (CDK1) (EC 2.7.11.22) (EC 2.7.11.23) (Cell division control protein 2 homolog) (Cell division protein kinase 1) (p34 protein kinase)
sp|P68040|RACK1_MOUSE	2.29116	2551520	5.84593e+06	4699800	2237500	717260	5712000	4070700	7755100	DETNYGIPQR;DGQAMLWDLNEGK;DVLSVAFSSDNR;FSPNSSNPIIVSCGWDK;GHNGWVTQIATTPQFPDMILSASR;HLYTLDGGDIINALCFSPNR;IIVDELKQEVISTSSK;IWDLEGK;LTRDETNYGIPQR;LWDLTTGTTTR;LWDLTTGTTTRR;LWNTLGVCK;QEVISTSSK;TNHIGHTGYLNTVTVSPDGSLCASGGK;VWNLANCK;VWQVTIGTR;YTVQDESHSEWVSCVR;YWLCAATGPSIK	Receptor of activated protein C kinase 1 (12-3) (Guanine nucleotide-binding protein subunit beta-2-like 1) (Receptor for activated C kinase) (Receptor of activated protein kinase C 1) (p205) [Cleaved into: Receptor of activated protein C kinase 1, N-terminally processed (Guanine nucleotide-binding protein subunit beta-2-like 1, N-terminally processed)]
sp|Q62419|SH3G1_MOUSE;sp|Q62420|SH3G2_MOUSE	2.28928	254830	583377	355090	222800	186600	420340	480340	849450	ALYDFEPENDGELGFR;ELGGESNFGDALLDAGESMK;ELGGESNFGDALLDAGESMKR;EVAETSMHNLLETDIEQVSQLSALVDAQLDYHR;NPGYPQSEGLLGECMVR;PREPFELGELEQPNGGFPCAPAPK;QAVQILEELADK;QNFIDPLQNLCDK;TIEYLQPNPASR;VGGAEGTKLDDDFK	Endophilin-A2 (Endophilin-2) (SH3 domain protein 2B) (SH3 domain-containing GRB2-like protein 1) (SH3p8)
sp|P21956|MFGM_MOUSE	2.28147	1.29943e+06	2964600	1244600	1754500	899180	2657900	4976900	1259000	AFGWYPHLGR;CLVTLDTQR;DFGHIQYVASYK;EFLGNLDNNSLK;EWLQVDLGTQR;FELLGCELHGCSEPLGLK;GPCSPNPCYNDAK;INAWTAQSNSAK;LYPVSCHR;PWIQVNLLR;TGIVNAWTASNYDSK;VAHSDDGVQWTVYEEQGSSK;VFQGNLDNNSHK;VFQGNLDNNSHKK;VLPVSWHNR;VNMFNPTLEAQYIK;VSGVMTQGASR	Lactadherin (MFGM) (Milk fat globule-EGF factor 8) (MFG-E8) (SED1) (Sperm surface protein SP47) (MP47)
sp|Q9Z1B5|MD2L1_MOUSE	2.28124	38703.3	88291.7	116110	0	0	65334	113490	86051	WEESGPQFITNCEEVR;WQFDIECDK;YGLTLLTTTDPELIK	Mitotic spindle assembly checkpoint protein MAD2A (Mitotic arrest deficient 2-like protein 1) (MAD2-like protein 1)
sp|Q9R190|MTA2_MOUSE	2.27194	266957	606510	692720	0	108150	300060	774470	745000	ALTHLEMR;DFNDIRQDFLPWK;DISSSLNSLADSNAR;DITLFHAMDTLQR;DLVAQAPLKPK;GHLSRPEAQSLSPYTTSANR;GLTCESCHTTQSAQWYAWGPPNMQCR;HRELFLSR;LNPADAPNPVVFVATK;QFESLPATHIR;RPYAPINANAIK;TPTQLEGAAR;VGDYVYFENSSSNPYLVR;VKPTLMTVRPPVPLPASSHPASTNEPIVLED;VWDPDNPLTDR	Metastasis-associated protein MTA2 (Metastasis-associated 1-like 1)
sp|Q920Q8|NS1BP_MOUSE	2.27131	1.602e+07	3.63863e+07	44447000	160710	3452300	28733000	19420000	61006000	AVLACCSPYLFEIFNSDSDPHGVSHVK;CNAGVCALNGK;LDDLNPEAVEVLLNYAYTAQLK;LEVMLEDNVCLPSNGK;LFVGGGFDGSHAISCVEMYDPTR;LFVGGGFDGSHAISCVEMYDPTRNEWK;LIAAGGYNR;LIAAGGYNREECLR;LKLEVMLEDNVCLPSNGK;LLDGNPLDGQAEVFGSDDDHIQFVQK;LQVCGHEMLAHR;LYIVGGSDPYGQK;MDVTSCISYR;MIPNGYLMFEDENFIESSVAK;MMGNMTSPR;NCDVFDPVTK;NFASCMGDSR;NSPQSSPTSTPK;PMSPMQYAR;QISGSSTGCLSSPNASMQSPK;QVCGDYLLSR;RGAGVAVLDGK;RHQSAVCELGGYLYIIGGAESWNCLNTVER;SGLGT…	Influenza virus NS1A-binding protein homolog (NS1-BP) (NS1-binding protein homolog) (Kelch family protein Nd1-L) (ND1-L2) (Nd1-S)
sp|P47934|CACP_MOUSE	2.26564	90976.7	206120	272930	0	0	124700	100190	393470	AHQDALPR;ALQPIVSEEEWAHTK;EPVGILTSNHR;GMGDSTVPEQQK;IWNSSLQSNK;IYGQACATYESASLR;NHVAGQMLHGGGSK;QDFVDLQGQLR;QDSVVNFLK;QLVDEFQTSGGVGER;QPVVIYSSPGVILPK	Carnitine O-acetyltransferase (Carnitine acetylase) (EC 2.3.1.137) (EC 2.3.1.7) (Carnitine acetyltransferase) (CAT) (CrAT)
sp|Q8VCI0|PLBL1_MOUSE	2.26499	166117	376253	420650	0	77700	254410	198420	675930	EDLNGASPSPGGCYDTK;GDPCSTICCR;HNSGTYNNQYMVLDLK;HTGYVVTQLDGLYLGAQK;HWDFNIK;KVQDFMEK;LGLDYSYDLAPR;TIYNWSGYPLLVHK;TTGWGILEIR;YNNYKEDPYSK	Phospholipase B-like 1 (EC 3.1.1.-) (LAMA-like protein 1) (Lamina ancestor homolog 1) (Phospholipase B domain-containing protein 1) [Cleaved into: Phospholipase B-like 1 chain A; Phospholipase B-like 1 chain B; Phospholipase B-like 1 chain C]
sp|P27661|H2AX_MOUSE	2.24436	279640	627613	838920	0	0	222340	752570	907930	AGLQFPVGR;HLQLAIR;HLQLAIRNDEELNK;LLGGVTIAQGGVLPNIQAVLLPK;VGAGAPVYLAAVLEYLTAEILELAGNAAR;VGAGAPVYLAAVLEYLTAEILELAGNAARDNK;VGAGAPVYLAAVLEYLTAEILELAGNAARDNKK	Histone H2AX (H2a/x) (Histone H2A.X)
sp|Q80SW1|SAHH2_MOUSE;sp|Q68FL4|SAHH3_MOUSE	2.23782	119595	267633	306770	0	52016	179520	132920	490460	GESEDDFWWCIDR;GIVEESVTGVHR;KMDEYVASLHLPSFDAHLTELTDDQAK;LCVPAMNVNDSVTK;NSCIVCNMGHSNTEIDVTSLR;QDVYLLPK;QIQFADDMQEFTK;RVVLLAEGR;YKQDVYLLPK	S-adenosylhomocysteine hydrolase-like protein 1 (IP3R-binding protein released with inositol 1,4,5-trisphosphate) (Putative adenosylhomocysteinase 2) (S-adenosyl-L-homocysteine hydrolase 2) (AdoHcyase 2)
sp|Q9ESW4|AGK_MOUSE	2.23681	139010	310938	417030	0	0	315280	13615	603920	AAHFFSTLQEWPQTHQASISYTGPR;EDFMNICIEPDTVSK;EQMLPSTSQ;HCDNLLR;IPIGFIPLGQTSSLSHTLFAESGNK;LASFWAQPQDASSR;RTDEATFSK;TTAGLCLLTWGGHWLYGK	Acylglycerol kinase, mitochondrial (EC 2.7.1.107) (EC 2.7.1.138) (EC 2.7.1.94) (Multiple substrate lipid kinase) (MuLK) (Multi-substrate lipid kinase)
sp|Q8VE65|TAF12_MOUSE	2.23168	31043.7	69279.7	93131	0	0	77779	77863	52197	DVQLHLER;KLQDLVR	Transcription initiation factor TFIID subunit 12 (Transcription initiation factor TFIID 20 kDa subunits) (TAFII-20) (TAFII20)
sp|P00920|CAH2_MOUSE	2.22638	310990	692383	269120	219190	444660	629250	655680	792220	AVQQPDGLAVLGIFLK;EPITVSSEQMSHFR;HNGPENWHK;IGPASQGLQK;LIQFHFHWGSSDGQGSEHTVNK;QSPVDIDTATAQHDPALQPLLISYDK;SHHWGYSK;SIVNNGHSFNVEFDDSQDNAVLK;TLNFNEEGDAEEAMVDNWRPAQPLK;VLEALHSIK;YAAELHLVHWNTK	Carbonic anhydrase 2 (EC 4.2.1.1) (Carbonate dehydratase II) (Carbonic anhydrase II) (CA-II)
sp|Q02257|PLAK_MOUSE	2.22461	346863	771636	479110	196840	364640	58699	604510	1651700	AGDKDDITEPAVCALR;ALMGSPQLVAAVVR;CTTSILHNLSHHR;EAADAIDAEGASAPLMELLHSR;HPEAEMAQNSVR;HVAAGTQQPYTDGVR;LNTIPLFVQLLYSSVENIQR;LNYGIPAIVK;LVQNCLWTLR;MEEIVEGCTGALHILAR;NEGTATYAAAVLFR;NLALCPANHAPLQEAAVIPR;SAIVHLINYQDDAELATR;TLVTQNSGVEALIHAILR;TMQNTSDLDTAR;TTTYTQGVPQNQGDLEYQMSTTAR;VAAGVLCELAQDK;VLSVCPSNKPAIVEAGGMQALGK;VSVELTNSLFK	Junction plakoglobin (Desmoplakin III) (Desmoplakin-3)
sp|Q8BX10|PGAM5_MOUSE	2.22065	362907	805890	683900	131000	273820	555590	629380	1232700	ADARQEEDSYEIFICHANVIR;ATEPPAWTGAR;AVETTDIISK;DRTLTPLGR;EGAPIEPDPPVSHWKPEAVQYYEDGAR;EPLSLINLK;EQAELTGLR;HLPGVSR;HSQYHVDGSLEK;IVHSSMTR;LSLNNGSITHLVIRPNGR;NVESGEDELTSRLDHYK;QEEDSYEIFICHANVIR;REPLSLINLK;TLGDTGFMPPDK	Serine/threonine-protein phosphatase PGAM5, mitochondrial (EC 3.1.3.16) (Phosphoglycerate mutase family member 5)
sp|Q9CZ30|OLA1_MOUSE	2.2171	32591	72257.7	46468	0	51305	36717	89258	90798	GAHNGQGLGNAFLSHISACDGIFHLTR;HLFLTSK;IHTDFEK;IPAFLNVVDIAGLVK;LKPEYDIMCK;PMVYLVNLSEK;VPVPDERFDFLCQYHK	Obg-like ATPase 1 (GTP-binding protein 9)
sp|Q61553|FSCN1_MOUSE	2.20245	705243	1.55327e+06	838180	341570	935980	1156800	2344400	1158600	FLVVAHDDGR;GEHGFIGCR;KVTGTLDANR;LINRPIIVFR;LVARPEPATGFTLEFR;NASCYFDIEWCDRR;PADEIAVDRDVPWGVDSLITLAFQDQR;QGMDLSANQDEETDQETFQLEIDRDTR;QGMDLSANQDEETDQETFQLEIDRDTRK;QIWTLEQPPDEAGSAAVCLR;RYFGGTEDR;SSYDVFQLEFNDGAYNIK;TANGTAEAVQIQFGLISCGNK;VGKDELFALEQSCAQVVLQAANER;WSLQSEAHR;WSLQSEAHRR;WSVHIAMHPQVNIYSVTR;YAHLSAR;YLAPSGPSGTLK;YLTAEAFGFK;YSVQTSDHR;YWTLTATGGVQSTASTK	Fascin (Singed-like protein)
sp|Q9D023|MPC2_MOUSE	2.18642	55438.7	121212	112410	53906	0	83765	43781	236090	LRPLYNHPAGPR;TVFFWAPIMK;WGLVCAGLADMARPAEK	Mitochondrial pyruvate carrier 2 (Brain protein 44)
sp|Q8R404|MIC13_MOUSE	2.17938	35884.7	78206.3	49929	57725	0	29214	111610	93795	GSVAGGAVYLVYDQELLGPSDK	MICOS complex subunit MIC13
sp|O35350|CAN1_MOUSE	2.17832	76293.7	166192	180120	48761	0	37144	90382	371050	AGTQELDDQIQANLPDEK;APSDLYQIILK;GHAYSVTGAK;GPWSDSSYEWNK;GSLLGCSINISDIR;LAGDDMEISVK;LEICNLTPDALK;LVFVHSAQGNEFWSALLEK;RPTELMSNPQFIVDGATR;VLSEEEIDDNFK;YLGQDYETLR	Calpain-1 catalytic subunit (EC 3.4.22.52) (Calcium-activated neutral proteinase 1) (CANP 1) (Calpain mu-type) (Calpain-1 large subunit) (Micromolar-calpain) (muCANP)
sp|Q9WUL7|ARL3_MOUSE	2.16018	121016	261417	269610	50690	42748	148240	120960	515050	ILLLGLDNAGK;LSCVPVLIFANK;QDLLTAAPASEIAEGLNLHTIR;QLASEDISHITPTQGFNIK;SYFENTDILIYVIDSADRK;VWQIQSCSALTGEGVQDGMNWVCK	ADP-ribosylation factor-like protein 3
sp|Q9CQM9|GLRX3_MOUSE	2.15532	742040	1599330	1416500	558540	251080	843190	1125500	2829300	AAGAAEAGEAAVAVVEVGSAQQFEELLR;DNGELLPILK;EHPHVSFVK;ELEASEELDTICPK;GDLVGGLDIVK;HNIQFSSFDIFSDEEVR;HNIQFSSFDIFSDEEVRQGLK;HVSSGAFPPSTNEHLK;KLTHAAPCMLFMK;LDGAHAPELTK;LEAEAVPEVSEK;LTHAAPCMLFMK;SLLVVHFWAPWAPQCVQMNDVMAELAK;TFSNWPTYPQLYVR;TYSNWPTYPQLYVSGELIGGLDIIK;VDRLDGAHAPELTK;YEISSVPTFLFFK	Glutaredoxin-3 (PKC-interacting cousin of thioredoxin) (PICOT) (PKC-theta-interacting protein) (PKCq-interacting protein) (Thioredoxin-like protein 2)
sp|P10107|ANXA1_MOUSE	2.15188	1.07783e+06	2.31937e+06	1842600	628370	762530	2664000	2558900	1735200	AAYLQENGKPLDEVLR;AAYLQENGKPLDEVLRK;ALTGHLEEVVLAMLK;ALYEAGERR;CQDLSVNQDLADTDAR;DITSDTSGDFRK;FLENQEQEYVQAVK;GGPGSAVSPYPSFNVSSDVAALHK;GLGTDEDTLIEILTTR;GTDVNVFTTILTSR;GVDEATIIDILTK;KYGISLCQAILDETK;RVFQNYGK;SEIDMNEIK;TPAQFDADELR;TPAQFDADELRGAMK;YGISLCQAILDETK;YGISLCQAILDETKGDYEK;YSQHDMNK	Annexin A1 (Annexin I) (Annexin-1) (Calpactin II) (Calpactin-2) (Chromobindin-9) (Lipocortin I) (Phospholipase A2 inhibitory protein) (p35)
sp|Q62470|ITA3_MOUSE	2.15163	43868.7	94389	80573	0	51033	43271	31256	208640	AAFLSEQLQPLSR;EAVNPGSLFGYSVALHR;SETVLTCSNGR;VDGWATLFLR;VYIYHSSSGGLLR	Integrin alpha-3 (CD49 antigen-like family member C) (Galactoprotein B3) (GAPB3) (VLA-3 subunit alpha) (CD antigen CD49c) [Cleaved into: Integrin alpha-3 heavy chain; Integrin alpha-3 light chain]
sp|Q9D6N5|NC2A_MOUSE	2.13661	77080	164690	102400	128840	0	103770	229360	160940	ALELFLESLLK;DLVASVPDMQGDGEDNHVDGDK;IMQTDEEIGK;VAAAVPVIISR	Dr1-associated corepressor (Dr1-associated protein 1) (Negative cofactor 2-alpha) (NC2-alpha)
sp|O70572|NSMA_MOUSE	2.13285	103634	221037	197490	40329	73084	100190	165980	396940	AQAEMLHVLTR;AVSEFHVCCETLK;EWTGLHDAFVETEDFK;GSEPHLAYCLQQEGDRA;HSPPQEDPCTACGPLER;LSLTYPDAHYFR;NADVVLLCGDLNMHPK;NCYVSQQDLGPFPSGIR;SGMIGSGLCVFSK;VAQAWELAQFIHHTSK	Sphingomyelin phosphodiesterase 2 (EC 3.1.4.12) (Lyso-platelet-activating factor-phospholipase C) (Lyso-PAF-PLC) (Neutral sphingomyelinase) (N-SMase) (nSMase)
sp|Q6PDN3|MYLK_MOUSE	2.12501	2.95004e+06	6.26887e+06	2709400	890910	5249800	3156700	11152000	4497900	AAMPPQIIQFPEDQK;AGEPVELFGK;AGESPTPAGDAQAIGALK;AGESPTPAGDAQAIGALKPVGNAK;ASGFPGETRPSIWGECPPK;AVLTVQEPHDGTQPWFISK;AVNVYGTSEPSQESELTAVGEKPEEPK;DIPAEQMDFR;DNIRQEISIMNCLHHPK;DSGHFELLQNEDVFTLVLK;EGITEVYEDGVSHHLCLLR;EVTNGVSKDPETVAESK;FESQPQSQEVTEGQTVK;FIVLAQEGSR;FLLDCGVR;GGWHSLCIQEVFPEDTGTYTCEAWNSAGEVR;GREPASCEGLCGGGGVGAHGDGDR;GTFSLVIHTVREEDK;GTYTCLAENAMGQVSCSATVTVQEK;IEGYPDPEVVWFK;IIDEDFELTERECIK;LDCTQC…	Myosin light chain kinase, smooth muscle (MLCK) (smMLCK) (EC 2.7.11.18) (Kinase-related protein) (KRP) (Telokin) [Cleaved into: Myosin light chain kinase, smooth muscle, deglutamylated form]
sp|Q3ULW8|PARP3_MOUSE	2.12405	237562	504593	588930	99443	24313	102750	820240	590790	CQLQLLDSGESEYK;EHHITIDDPSLK;FYIIQLLEEGSR;GFEALEALEEAMK;LLWHGTNVAVVAAILTSGLR;MNHFTCLEDAKK;NPGIQVHEDYDCTLNQTNIGNNNNK;NPTGDGQSLEELSSCFYTVIPHNFGR;SAGYVTTMHCGGHQVGYMFLGEVALGK;SSSFSQSEYLIYK;TVVKPCSLDPATQNLITNIFSK;VEEVPHPLDRDYQLLR;YTLIEVQGEAESQEAVVK	Protein mono-ADP-ribosyltransferase PARP3 (EC 2.4.2.-) (ADP-ribosyltransferase diphtheria toxin-like 3) (ARTD3) (DNA ADP-ribosyltransferase PARP3) (EC 2.4.2.-) (NAD(+) ADP-ribosyltransferase 3) (ADPRT-3) (Poly [ADP-ribose] polymerase 3) (PARP-3) (Poly[ADP-ribose] synthase 3) (pADPRT-3)
sp|Q9Z2Q6|SEPT5_MOUSE	2.1214	32849	69686	55680	16943	25924	69922	46065	93071	AHCIQQMTSK;DVTCDVHYENYR;ESAPFAVIGSNTVVEAK;LYPWGIVEVENQAHCDFVK;STLVHSLFLTDLYK	Septin-5 (Cell division control-related protein 1) (CDCrel-1) (Peanut-like protein 1)
sp|Q8BH64|EHD2_MOUSE	2.11009	437113	922347	993780	205750	111810	667030	614510	1485500	ADMVETQQLMR;FGSFHSPALEDADFDGKPMVLVAGQYSTGK;FMCAQLPNQVLESISIIDTPGILSGAK;IQLEHHISPGDFPDCQK;LFELEEQDLFR;LLPLEEHYR;LNPFGNTFLNR;LPNSVLGR;LSDVDRDGMLDDEEFALASHLIEAK;MQELLMAHDFTK;QEELESVEAGVQGGAFEGTR;SKYDEIFYNLAPADGK;VDLIILLFDAHK;VGPEPTTDCFVAVMHGETEGTVPGNALVVDPEK;VHAYIISYLK;VYGALMWALGK;VYIGSFWSQPLLVPDNRR;YDEIFYNLAPADGK	EH domain-containing protein 2
sp|Q3UHK3|GREB1_MOUSE	2.1079	856413	1.80523e+06	1793400	0	775840	1608800	1171000	2635900	EDRPLFFLTAR;EHHFVFSQPGGQLESMR;ELCYHNLELER;EVHYELVTGK;FEEVLHNSIEASLR;FHQENQGHVSSSFTASSTK;FLPDDNGHNALLGFSGNCVGCGK;FTCDDVDFNLR;GFCYFTEFSNHINLK;GHGNFPYLCGNLNDVVVSPLLYTCYQNSQSLAR;GVRPFQLAVAQK;HTFLAAPAQLLLEK;ILSESLLSPAEYQR;LALEEHFEIILGHPSSGITVGK;LELEDEWQFR;LLLSGPPQIGK;LLSHVCSIADSSTQNLDLGSFEK;LRDEFQTANAK;LVYDMLLSTDSSGLPK;MMTSTEQSLYYR;MPFDYIIHDPK;MPFDYIIHDPKYEDASLICSHPQTIK;NAAIDSCIAVTGK;NHTSVETLEITQNLLNS…	Protein GREB1
sp|Q91VJ4|STK38_MOUSE	2.09874	1.04634e+07	21960000	20595000	199220	10596000	23554000	21012000	21314000	AERDILVEADSLWVVK;AMTGSTPCSSMSNHTK;DIKPDNLLLDSK;DILVEADSLWVVK;DTGHVYAMK;DTLTEEETQFYIAETVLAIDSIHQLGFIHR;EQVGHIR;ERPAAISIEIK;ETLTFPPEVPVSEK;FCCEWEHR;IGAPGVEEIK;KADMLEK;KDTGHVYAMK;KDTLTEEETQFYIAETVLAIDSIHQLGFIHR;KETEFLR;LCDWWSLGVIMYEMLIGYPPFCSETPQETYK;LCDWWSLGVIMYEMLIGYPPFCSETPQETYKK;LGLEDFESLK;LNLYLIMEFLPGGDMMTLLMK;LSDFGLCTGLK;LSDFGLCTGLKK;MFYSFQDK;NLNHSLPSDFTFQNMNSK;NLNHSLPSDFTFQNMNSKR;NNLFFEGVDWEH…	Serine/threonine-protein kinase 38 (EC 2.7.11.1) (NDR1 protein kinase) (Nuclear Dbf2-related kinase 1)
sp|P61089|UBE2N_MOUSE;sp|Q9CQ37|UBE2T_MOUSE	2.09396	777187	1627400	1843200	283000	205360	1417800	1336800	2127600	ICLDILK;LELFLPEEYPMAAPK;LLAEPVPGIK;TNEAQAIETAR;TVLLSIQALLSAPNPDDPLANDVAEQWK;WSPALQIR;YFHVVIAGPQDSPFEGGTFK	Ubiquitin-conjugating enzyme E2 N (EC 2.3.2.23) (Bendless-like ubiquitin-conjugating enzyme) (E2 ubiquitin-conjugating enzyme N) (Ubc13) (Ubiquitin carrier protein N) (Ubiquitin-protein ligase N)
sp|Q9JK38|GNA1_MOUSE	2.09311	989038	2.07017e+06	2222500	79253	665360	1362900	2233100	2614500	EVDWSQNTAIFSPAISPTHPGEGLVLRPLCTADLNK;FDYTVSEENYMCR;GRVEDVVVSDECR;GRVEDVVVSDECRGK;ITLECLPQNVGFYK;KFDYTVSEENYMCR;KFDYTVSEENYMCRR;KSGDYYVTVVEDVTLGQIVATATLIIEHK;LLLSTLTLLSK;MKPDETPMFDPSLLK;SGDYYVTVVEDVTLGQIVATATLIIEHK;VEDVVVSDECR;VEDVVVSDECRGK;VLGQLTETGVVSPEQFMK	Glucosamine 6-phosphate N-acetyltransferase (EC 2.3.1.4) (Phosphoglucosamine acetylase) (Phosphoglucosamine transacetylase) (Protein EMeg32)
sp|Q6PDI5|ECM29_MOUSE	2.08465	26792.7	55853.3	66715	0	13663	25322	61402	80836	AIACVVTACSTELEK;AIQTLGYFPVGDGVFPHQK;ELCSLASDLSQPDLVYK;EVLPLAFLGMHEIADEEK;HSVATAADLELK;LAIQEALSMMVGAYSTLEGAQR;TLMEALVASYLIKPEVQVR	Proteasome adapter and scaffold protein ECM29 (Proteasome-associated protein ECM29 homolog)
sp|P17751|TPIS_MOUSE	2.07916	5.43847e+06	1.13074e+07	10183000	3218900	2913500	12058000	8616300	13248000	DLGATWVVLGHSER;DLGATWVVLGHSERR;ELASQPDVDGFLVGGASLKPEFVDIINAK;FFVGGNWK;HVFGESDELIGQK;IAVAAQNCYK;IIYGGSVTGATCK;RHVFGESDELIGQK;SNVNDGVAQSTR;TATPQQAQEVHEK;VSHALAEGLGVIACIGEK;VTNGAFTGEISPGMIK;VVLAYEPVWAIGTGK	Triosephosphate isomerase (TIM) (EC 5.3.1.1) (Methylglyoxal synthase) (EC 4.2.3.3) (Triose-phosphate isomerase)
sp|Q8K010|OPLA_MOUSE	2.06882	3100930	6.41527e+06	7690200	300690	1311900	9708600	4282600	5254600	AFQPYGLHGGEPGTR;ALEAVAMEVNSFLASGPCPASQLSLEEVAMGFVR;ALGMDTVHIHR;DLLHIGTQARPDLFDLAVPMPEVLYEEVVEVDER;EEALLSVLTER;EFGFIIPER;ELGFTHVSLSSEVMPMVR;FHFAIDR;FMSIAEQMGR;GCTGDLLEIQQPVDLAALR;GGPVTVTDANLVLGR;GGTFTDVFAQCPGGHVR;GHDPSAHVLACFGGAGGQHACAIAR;GHTACADAYLTPTIQR;GIHSLAVVLMHSYTWAQHEQQVGTLAR;GKLEGLLTR;GRPLDTSHIASIR;GSILDPSPEAAVVGGNVLTSQR;HSGLLSALGLALADVVHEAQEPCSLSYTPETFAQLDQR;IQSGPPHVEK;ISVGAEAPSMIDTK;ITDP…	5-oxoprolinase (EC 3.5.2.9) (5-oxo-L-prolinase) (5-OPase) (Pyroglutamase)
sp|Q8BK64|AHSA1_MOUSE	2.06357	288177	594673	498340	121670	244520	544600	572980	666440	ADATNVNNWHWTER;DEPDTNLVALMK;ETFLTSPEELYR;FHMVDGNVTGEFTDLVPEK;GHVEIPNLSDENSVDEVEISVSLAK;LDGEASINNRK;NGETELCMEGR;SWPEGHFATITLTFIDK;TEFTQGMILPTVNGESVDPVGQPALK;VFTTQELVQAFTHAPAALEADR;VFTTQELVQAFTHAPAALEADRGGK	Activator of 90 kDa heat shock protein ATPase homolog 1 (AHA1)
sp|Q8BPB5|FBLN3_MOUSE	2.06068	449853	927006	524930	0	824630	1511700	1208000	61317	CVCPVSNTMCR;CVNHYGGYLCLPK;DIDECDIVPDACK;FSCMCPQGYEVVR;GSFTCQCLPGYQK;IQCAAGYEQSEHNVCQDIDECTSGTHNCR;NPCQDHYVLTSENR;RGEQCVDIDECTVPPYCHQR;SMATSGVVPGGGFMASATAVAGPEVQTGR;TAQIIVNNEHPQQETPAAEASSGATTGTVAAR;TCQDINECETTNECREDEMCWNYHGGFR	EGF-containing fibulin-like extracellular matrix protein 1 (Fibulin-3) (FIBL-3)
sp|Q8CG19|LTBP1_MOUSE	2.05966	1.35072e+07	2.78203e+07	22180000	188670	18153000	38008000	32210000	13243000	ACEITAAQDTMPPAFGGQNPGSSWAPLEQAAK;AGAQTAVTR;ALGSHVIHSTHTLPLTMTSQQGVK;AWGPHCEK;CEYCDSGYR;CFQETIGSQCGK;CLCLPGYIPSDK;CLCLPGYIPSDKPNYCTPLNSALNLDK;CPLPGTAAFK;CQCPPNFTGK;CTCGQGYQLSAAK;CVDIDECAQVR;DADECLLFGEEICK;DALVDFSEQYGPETDPYFIQDR;DQCEDIDECEHHHLCSHGQCR;DSDDYAQLCNIPVTGR;EAQPGQSQVSYQGLPVQK;EEPVEALTSSWEHGPR;EICPGGMGYTVSGVHR;EIPSLDQEK;FLNSFEELQAEECGILNGCENGR;FSEQLRK;GAEPEVVTAPPEK;GLVPAGESSYDTGGENYK;GWNGQ…	Latent-transforming growth factor beta-binding protein 1 (LTBP-1) (Transforming growth factor beta-1-binding protein 1) (TGF-beta1-BP-1)
sp|P48678|LMNA_MOUSE	2.05687	1612950	3.31763e+06	1905500	344650	2588700	1747800	3662300	4542800	AAGGAGAQVGGSISSGSSASSVTVTR;AAYEAELGDARK;AGQVVTIWASGAGATHSPPTDLVWK;AQHEDQVEQYK;AQHEDQVEQYKK;AQNTWGCGSSLR;EAALSTALSEK;EDLQELNDR;EREMAEMR;GSHCSGSGDPAEYNLR;IDSLSAQLSQLQK;IRIDSLSAQLSQLQK;ITESEEVVSR;LADALQELR;LALDMEIHAYR;LEAALGEAKK;LLEGEEER;LRDLEDSLAR;MQQQLDEYQELLDIK;NIYSEELRETK;NSNLVGAAHEELQQSR;QLQDEMLR;RTLEGELHDLR;SGAQASSTPLSPTR;SLETENAGLR;SLTMVEDNEDDDEDGEELLHHHR;SSFSQHAR;SVGGSGGGSFGDNLVTR;TALINSTGEE…	Prelamin-A/C [Cleaved into: Lamin-A/C]
sp|P70445|4EBP2_MOUSE	2.05664	82373.3	169412	247120	0	0	98587	129350	280300	NSPMAQTPPCHLPNIPGVTSPGALIEDSK;SASAGGSHQPSQSR;VEVNNLNNLNNHDRK	Eukaryotic translation initiation factor 4E-binding protein 2 (4E-BP2) (eIF4E-binding protein 2) (Phosphorylated heat- and acid-stable protein regulated by insulin 2) (PHAS-II)
sp|P53798|FDFT_MOUSE	2.05629	20458.3	42068.3	0	33068	28307	89261	14066	22878	AIIYQYIEEIYHR;ALDTVEDDMSISVEK;CLGHPEEFYNLLR;DRQVLEDFPTISLEFR;TQNLPNCQLISR	Squalene synthase (SQS) (SS) (EC 2.5.1.21) (FPP:FPP farnesyltransferase) (Farnesyl-diphosphate farnesyltransferase)
tr|Q8VCG1|Q8VCG1_MOUSE	2.05178	17743.3	36405.3	0	21856	31374	16628	35163	57425	AAGYDLFSAYDYTISPMEK;HFIDVGAGVIDEDYR;LSEHATAPTR	Deoxyuridine 5'-triphosphate nucleotidohydrolase (dUTPase) (EC 3.6.1.23) (dUTP pyrophosphatase)
sp|Q08775|RUNX2_MOUSE;sp|Q64131|RUNX3_MOUSE	2.0515	169120	346948	0	29239	478120	113020	881440	46385	ISDDDTATSDFCLWPSSLSK;PSLFSDR;SFTLTITVFTNPPQVATYHR;SQAGASELGPFSDPR;TDSPNFLCSVLPSHWR;TMVEIIADHPAELVR;VTVDGPREPR	Runt-related transcription factor 2 (Acute myeloid leukemia 3 protein) (Core-binding factor subunit alpha-1) (CBF-alpha-1) (Oncogene AML-3) (Osteoblast-specific transcription factor 2) (OSF-2) (Polyomavirus enhancer-binding protein 2 alpha A subunit) (PEA2-alpha A) (PEBP2-alpha A) (SL3-3 enhancer factor 1 alpha A subunit) (SL3/AKV core-binding factor alpha A subunit)
sp|Q9D898|ARP5L_MOUSE	2.04471	1.06903e+06	2.18587e+06	1559100	567200	1080800	1511100	2705200	2341300	AFHAALR;ALAVGGLGSIIR;FVDEHEEAAAAAGEPGPDPCEVDGLLR;GFEKPTENSSAVLLQWHEK;PTENSSAVLLQWHEK;RVDIDEFDENK;SSEIEQAVQSLDR;VDIDEFDENKFVDEHEEAAAAAGEPGPDPCEVDGLLR	Actin-related protein 2/3 complex subunit 5-like protein (Arp2/3 complex 16 kDa subunit 2) (ARC16-2)
sp|P11531|DMD_MOUSE;sp|Q05AA6|DRP2_MOUSE	2.03936	335652	684517	824770	56417	125770	730790	215160	1107600	ALCLDLLSLSAACDALDQHNLK;DAELIAEAK;ELDDWLTK;ELHEEAVR;EQLEQVK;LEPQSMVWLPVLHR;LGLLLHDSIQIPR;MQILEDHNK;QLGEVASFGGSNIEPSVR;QVASSTGFCDQR	Dystrophin
sp|Q91V61|SFXN3_MOUSE	2.03887	299577	610797	665410	233320	0	379250	301540	1151600	AGVATPGLTEDQLWR;AQIQAQNPSIDVVYYNK;FVPFAAVAAANCINIPLMR;GDLPLNINIQEPR;HFFTVTDPR;QGIFQVVISR;QRELQVGIPVTDEAGQR;SGDAPITVQQLGTAYVSATTGAVATALGLK;WDQSTFLGR;YVYDSAFHPDTGEK	Sideroflexin-3
sp|P17563|SBP1_MOUSE;sp|Q63836|SBP2_MOUSE	2.03602	203430	414187	443700	166590	0	212320	413510	616730	DELHHSGWNTCSSCFGDSTK;FLHDPSATQGFVGCALSSNIQR;GGSVQVLEDQELTCQPEPLVVK;HNVMVSTEWAAPNVFK;IFVWDWQR;LILPGLISSR;NTGTEAPDYLATVDVDPK;PGDAAPMGYDFWYQPR;RIPGGPQMIQLSLDGK;VIEASEIQAK	Methanethiol oxidase (MTO) (EC 1.8.3.4) (56 kDa selenium-binding protein) (SBP56) (SP56) (Selenium-binding protein 1)
tr|H3BJD6|H3BJD6_MOUSE	2.02655	754567	1529170	512500	0	1751200	574590	3175200	837720	AESADYSVTGHYPLNLPSVTVTNLDTFGR;AHLLEVQGLQVR;ALGMTSSQDR;DLTGGDLTSPDASASSCGR;EKPGQVSEVAQLISQTLEQER;EKPGQVSEVAQLISQTLEQERR;ETQSQYQALEK;EVPEDSNSFESSHVYMHSDYNVYR;FADLGAPLRR;FDTMHDGPSYAK;GGGTEPQDEWGGSK;HAVTEAEIQK;IRDLEAEVFR;ISRFDTMHDGPSYAK;LELFPVELEK;LESYWIEAQTLCHTVNEHLK;LYDSVSSTDGEDSLERK;NDDVDPVAASAEYELEK;NEPLEDAEANVVGSER;NFTFNDDFSPSSTSSADLSGLGAEPK;NLFMQMGMEPSENAAIIAK;NLPSAPSPLQPSPETQVSDK;NQLQQNIEENK;P…	Protein phosphatase 1, regulatory subunit 9A
sp|Q8CIB5|FERM2_MOUSE	2.02011	689267	1.3924e+06	1369200	413190	285410	525160	895030	2757000	DQNESLDEEMFYK;DWSDHALWWEK;FIQAWQSLPEFGITHFIAR;GCEVTPDVNISGQK;HPEELSLLK;ILEAHQNVAQMSLIEAK;INQLYEQAK;KLDDQSEDEALELEGPLIMPGSGSIYSSPGLYSK;LSFICTEVDCK;LSIMTSENHLNNSDK;MDASTGDAIK;MFKPQALLDK;MQHLNPDPQLIPDQITTDVNPECLVSPR;MVTVEFADEVR;PQALLDK;QWNVNWEIK;QYAHWMAACR;REELIGIAYNR;SREESSGTPAHQLNLR;TNQGWLDSSR;TSTILGDITSIPELADYIK;VTGEVHIGGVMLK;VVHEFIGGYIFLSTR;YYSFFDLNPK	Fermitin family homolog 2 (Kindlin-2) (Pleckstrin homology domain-containing family C member 1)
sp|Q99K41|EMIL1_MOUSE	2.01837	71988	145299	36501	20633	158830	150060	188600	97236	GDEGCGACGGVQEELGR;GLEEGQAQAGQCPSLEGR;LQQEATEHVTESEER;TCGQICSGAPGEQDSR;VLLNDGGYYDPETGVFTAPLAGR	EMILIN-1 (Elastin microfibril interface-located protein 1) (Elastin microfibril interfacer 1)
sp|Q9ESJ1|CABL1_MOUSE	2.01799	7569.67	15275.5	22709	0	0	11701	6964.6	27161	AAATATAGTAACSSSSSSR	CDK5 and ABL1 enzyme substrate 1 (Interactor with CDK3 1) (Ik3-1)
sp|Q8BGB5|LIMD2_MOUSE	2.01609	25101.7	50607.3	36354	38951	0	26425	60769	64628	MFQAAGAAQATPSHEAK	LIM domain-containing protein 2
sp|Q9QXX4|CMC2_MOUSE	2.01364	131573	264942	394720	0	0	175070	30255	589500	AGQTTYNGVTDCFRK;ASFANEDGQVSPGSLLLAGAIAGMPAASLVTPADVIK;ASGDAARPFLLQLAESAYR;DIPFSAIYFPCYAHVK;FGLGSIAGAVGATAVYPIDLVK;FGQVTPMEVDILFQLADLYEPR;ILREEGPK;ITLPAPNPDHVGGYK;IYSTLAGNRK;LQVAGEITTGPR;LTVNDFVR;NGEFFMSPHDFVTR;QIFGQTTIHQHIPFNWDSEFVQLHFGK;RADPAELK;TVELLSGVVDQTK;WFYVDFGGVKPVGSEPVPK;YEGFFGLYR;YLNIFGESQPNPK	Calcium-binding mitochondrial carrier protein Aralar2 (Citrin) (Mitochondrial aspartate glutamate carrier 2) (Solute carrier family 25 member 13)
sp|Q6P1H6|ANKL2_MOUSE	2.01279	43953.3	88468.7	131860	0	0	50887	27239	187280	ADGLCLAESETVNK;LAQALLEQGGLLTSSLPK;NQQNTVPSQSQPTTDK;VDPGETSVGTYPDK;YLIGSGDNPTIVQEGCR	Ankyrin repeat and LEM domain-containing protein 2 (LEM domain-containing protein 4)
sp|P10711|TCEA1_MOUSE;sp|Q9QVN7|TCEA2_MOUSE	2.00477	134860	270363	303410	101170	0	127290	172720	511080	LLDGPSTDKDPEEK;MTAEEMASDELK;NCTYTQVQTR;SADEPMTTFVVCNECGNR	Transcription elongation factor A protein 1 (Transcription elongation factor S-II protein 1) (Transcription elongation factor TFIIS.o)
sp|P97494|GSH1_MOUSE	2.00463	36506	73181	64656	0	44862	60206	76604	82733	EATSVLGEHQALCTITSFPR;NTPSPFVETFPEDAEASK	Glutamate--cysteine ligase catalytic subunit (EC 6.3.2.2) (GCS heavy chain) (Gamma-ECS) (Gamma-glutamylcysteine synthetase)
