# Supplementary material for: NLRP14 Safeguards Calcium Homeostasis via Regulating the K27 Ubiquitination of Nclx in Oocyte‐to‐Embryo Transition
Source: Adv Sci (Weinh). 2023 Jul 26;10(27):2301940. doi: 10.1002/advs.202301940 (PMC10520637; doi:10.1002/advs.202301940)
Supplement: Supplementary file 17 — Supplemental Table 3 [file ADVS-10-2301940-s007.xlsx]

## Sheet: Sheet1
For qPCR
Nclx-qF	GCCATCTCCACTAACCTCAAA
Nclx-qR	GGGTCTGAGAAAGCCACTAAA
Uhrf1-qF	ACAGTGAATCAGACAAGTCGTC
Uhrf2-qR	ACAGGGCTCGTCCTCAGATAG
Nlrp14-qF	ACGTCTTAGAAGATGAAGGGATAAAG
Nlrp14-qR	TGAAACTGCAAGACCTAAGCAC
gapdh-qF	CCCCAATGTGTCCGTCGTG
gapdh-qR	TGCCTGCTTCACCACCTTCT
Fgf8-qF	CTTTTGGAAGCAGAGTCCGA
Fgf8-qR	CCATGTACCAGCCCTCGTAC
Polr2d-qF	AGTTTGAGTTGGCCTGTTTAGC
Polr2d-qR	AGTGACGTCTGCGGATCAGT
NoBox-qF	CATGAAGGGGACCTGAAGAA
NoBox-qR	GGAAATCTCATGGCGTTTGT
Padi6-qF	AGTGTATCAGCCTGAACCGC
Padi6-qR	AGGTGCCATTGATTTTGGG
For genotyping
Nlrp14-ko-F1	gaaaaattgttttgatcatgtgtgtctttgg
Nlrp14-ko-R1	atctgggtccagtctttacacagtg
Stra8-GFPcre_F	ACTCCAAGCACTGGGCAGAA
Stra8-GFPcre_kiR	CGTTTACGTCGCCGTCCAG
Uhrf1-loxp-F	TTGCTGCCAGGTAGGACAT
Uhrf1-loxp-R	GAAGAGGCGGCTCAGGAGA
Nlrp14-ki-F1	CAAGAACGTGGTGCCCCTCTATGAC
Nlrp14-ki-R1	GAGTGCAGTTCAGTGCTTCTGGACA
